# Supplementary material for: Sonic Hedgehog Medulloblastoma Cancer Stem Cells Mirnome and Transcriptome Highlight Novel Functional Networks
Source: Int J Mol Sci. 2018 Aug 8;19(8):2326. doi: 10.3390/ijms19082326 (PMC6121264; doi:10.3390/ijms19082326)
Supplement: Supplementary file 1 [file ijms-19-02326-s001.zip]

Archive with 1 entries (1 files):
- ijms-326376-supplementary.xlsx
