# Supplementary material for: Sonic Hedgehog Medulloblastoma Cancer Stem Cells Mirnome and Transcriptome Highlight Novel Functional Networks
Source: Int J Mol Sci. 2018 Aug 8;19(8):2326. doi: 10.3390/ijms19082326 (PMC6121264; doi:10.3390/ijms19082326)
Supplement: Supplementary file 1 [file ijms-19-02326-s001.zip › ijms-326376-supplementary.xlsx]

## Sheet: Supp Table 1
Supplementary Table 1. SHH MB CSCs transcriptome.
Gene_id	Gene_short_name	Locus	FPKM
ENSMUSG00000037742	Eef1a1	9:78478448-78489151	6099.01
ENSMUSG00000060126	Tpt1	14:75845092-75848525	2462.41
ENSMUSG00000071866	Ppia	11:6415442-6419817	2256.27
ENSMUSG00000057841	Rpl32	6:115805504-115808747	2240.14
ENSMUSG00000003970	Rpl8	15:76904070-76906318	2222.77
ENSMUSG00000058546	Rpl23a	11:78180931-78183584	2221.2
ENSMUSG00000025290	Rps24	14:24490680-24496146	2196.21
ENSMUSG00000024608	Rps14	18:60774509-60778546	2080.12
ENSMUSG00000007892	Rplp1	9:61913283-61914538	1987.48
ENSMUSG00000058600	Rpl30	15:34440504-34443640	1897.38
ENSMUSG00000001270	Ckb	12:111669354-111672338	1881.44
ENSMUSG00000074129	Rpl13a	7:45125557-45136231	1879.29
ENSMUSG00000047675	Rps8	4:117153826-117156243	1747.31
ENSMUSG00000020460	Rps27a	11:29545845-29548109	1736.01
ENSMUSG00000093674	Rpl41	10:128548113-128549305	1720.74
ENSMUSG00000061983	Rps12	10:23785210-23787195	1694.31
ENSMUSG00000060938	Rpl26	11:68901582-68906989	1682.49
ENSMUSG00000008668	Rps18	17:33951998-33956001	1535.6
ENSMUSG00000043716	Rpl7	1:16101294-16104662	1533.9
ENSMUSG00000067288	Rps28	17:33819026-33824562	1526.22
ENSMUSG00000008683	Rps15a	7:118104377-118116186	1503.94
ENSMUSG00000003429	Rps11	7:45122387-45124389	1481.48
ENSMUSG00000037563	Rps16	7:28350651-28352696	1438.23
ENSMUSG00000067736	Gm10222	1:24612403-24612700	1411.19
ENSMUSG00000071415	Rpl23	11:97777526-97782437	1398.03
ENSMUSG00000026728	Vim	2:13573926-13582826	1381.02
ENSMUSG00000052146	Rps10	17:27630421-27636629	1314.27
ENSMUSG00000057322	Rpl38	11:114668523-114672331	1300.92
ENSMUSG00000040952	Rps19	7:24884370-24889806	1284.96
ENSMUSG00000025508	Rplp2	7:141447369-141451585	1273.65
ENSMUSG00000020372	Gnb2l1	11:48800331-48806434	1269.81
ENSMUSG00000060036	Rpl3	15:80077780-80083406	1268.38
ENSMUSG00000039001	Rps21	2:180257376-180258445	1261.47
ENSMUSG00000012848	Rps5	7:12922289-12926686	1232.46
ENSMUSG00000034892	Rps29	12:69157721-69159186	1220.19
ENSMUSG00000032399	Rpl4	9:64173386-64178562	1208.25
ENSMUSG00000025362	Rps26	10:128624529-128626506	1206.1
ENSMUSG00000067274	Rplp0	5:115559466-115563727	1189.74
ENSMUSG00000050621	Gm9846	9:114982398-114982739	1166.31
ENSMUSG00000090137	Uba52	8:70508262-70510801	1145.44
ENSMUSG00000028081	Rps3a1	3:86137939-86142702	1139.71
ENSMUSG00000031320	Rps4x	X:102184940-102189394	1131.03
ENSMUSG00000017404	Rpl19	11:98026709-98030492	1090.13
ENSMUSG00000063457	Rps15	10:80292452-80294114	1082.09
ENSMUSG00000062825	Actg1	11:120345689-120348542	1067.47
ENSMUSG00000025967	Eef1b2	1:63176824-63180486	1049.38
ENSMUSG00000044533	Rps2	17:24718115-24721929	1039.31
ENSMUSG00000046330	Rpl37a	1:72711259-72713809	1038.73
ENSMUSG00000038274	Fau	19:6057887-6059524	1027.97
ENSMUSG00000060636	Rpl35a	16:33056452-33060189	1019.3
ENSMUSG00000041453	Rpl21	5:146832889-146837032	1007.34
ENSMUSG00000068220	Lgals1	15:78926724-78930465	1004.97
ENSMUSG00000009927	Rps25	9:44407713-44410405	999.92
ENSMUSG00000006333	Rps9	7:3703992-3706901	998.877
ENSMUSG00000023944	Hsp90ab1	17:45567774-45573271	993.517
ENSMUSG00000057666	Gapdh	6:125161852-125166467	992.691
ENSMUSG00000059291	Rpl11	4:136028264-136053428	983.451
ENSMUSG00000061787	Rps17	7:81342731-81345254	966.932
ENSMUSG00000029580	Actb	5:142903114-142906754	960.97
ENSMUSG00000028495	Rps6	4:86854659-86857412	958.329
ENSMUSG00000024661	Fth1	19:9982702-9985092	944.444
ENSMUSG00000025393	Atp5b	10:128083272-128090391	942.08
ENSMUSG00000049517	Rps23	13:90923130-90924942	931.985
ENSMUSG00000056201	Cfl1	19:5490484-5494029	926.692
ENSMUSG00000059070	Rpl18	7:45715456-45720835	910.969
ENSMUSG00000062006	Rpl34	3:130726830-130730398	899.095
ENSMUSG00000015656	Hspa8	9:40800983-40805200	898.787
ENSMUSG00000084319	Tpt1-ps3	6:99877746-99878433	891.743
ENSMUSG00000062328	Rpl17	18:75000476-75003381	888.931
ENSMUSG00000028234	Rps20	4:3831333-3835665	869.151
ENSMUSG00000038900	Rpl12	2:32961558-32964496	859.882
ENSMUSG00000035530	Eif1	11:100319884-100322096	858.252
ENSMUSG00000049775	Tmsb4x	X:167207092-167209315	846.092
ENSMUSG00000079435	Rpl36a	X:134585653-134588062	842.95
ENSMUSG00000057863	Rpl36	17:56613394-56614243	834.985
ENSMUSG00000073702	Rpl31	1:39367850-39371908	832.638
ENSMUSG00000028936	Rpl22	4:152325741-152334071	826.246
ENSMUSG00000047215	Rpl9	5:65388363-65391443	817.813
ENSMUSG00000078812	Eif5a	11:69916713-69921958	807.831
ENSMUSG00000079641	Rpl39	X:37082519-37085402	806.719
ENSMUSG00000050708	Ftl1	7:45457943-45459884	796.002
ENSMUSG00000034994	Eef2	10:81176630-81182507	793.038
ENSMUSG00000057113	Npm1	11:33152286-33163206	792.414
ENSMUSG00000062647	Rpl7a	2:26910763-26913318	788.946
ENSMUSG00000008682	Rpl10	X:74270811-74273135	783.388
ENSMUSG00000037805	Rpl10a	17:28328470-28331032	779.819
ENSMUSG00000072940	Gm10443	6:86334006-86334316	767.845
ENSMUSG00000030744	Rps3	7:99477895-99483738	762.134
ENSMUSG00000016319	Slc25a5	X:36795650-36798807	751.003
ENSMUSG00000046364	Rpl27a	7:109519146-109522367	741.597
ENSMUSG00000019874	Fabp7	10:57784880-57788450	734.653
ENSMUSG00000039323	Igfbp2	1:72824502-72852474	732.179
ENSMUSG00000063316	Rpl27	11:101442297-101445529	723.883
ENSMUSG00000020849	Ywhae	11:75732868-75765845	723.226
ENSMUSG00000058558	Rpl5	5:107900501-107909005	712.909
ENSMUSG00000062933	Gm10123	9:96895616-96896352	703.175
ENSMUSG00000061477	Rps7	12:28630846-28635953	698.273
ENSMUSG00000030432	Rpl28	7:4792873-4794562	696.986
ENSMUSG00000098274	RPL24	16:55966274-55971435	681.007
ENSMUSG00000046434	Hnrnpa1	15:103240431-103244955	680.649
ENSMUSG00000071644	Eef1g	19:8967040-8978479	668.948
ENSMUSG00000045128	Rpl18a	8:70894721-70897443	667.929
ENSMUSG00000020267	Hint1	11:54866382-54870501	647.215
ENSMUSG00000021546	Hnrnpk	13:58391141-58403343	643.336
ENSMUSG00000090862	Rps13	7:116331506-116334190	638.602
ENSMUSG00000032294	Pkm	9:59656367-59679375	637.464
ENSMUSG00000037894	H2afz	3:137864486-137866922	629.492
ENSMUSG00000081344	Gm14303	2:172509431-172509697	628.748
ENSMUSG00000072235	Tuba1a	15:98949840-98953551	628.157
ENSMUSG00000081926	Gm15536	10:7038660-7038774	627.929
ENSMUSG00000053332	Gas5	1:161034421-161038539	626.026
ENSMUSG00000004980	Hnrnpa2b1	6:51460433-51469894	625.625
ENSMUSG00000029614	Rpl6	5:121204480-121209241	621.263
ENSMUSG00000032518	Rpsa	9:120127765-120132369	605.16
ENSMUSG00000029632	Ndufa4	6:11900372-11907446	596.703
ENSMUSG00000021660	Btf3	13:98309895-98317006	583.326
ENSMUSG00000093006	Gm24157	11:52099042-52099153	583.229
ENSMUSG00000012405	Rpl15	14:18267822-18271391	575.755
ENSMUSG00000024359	Hspa9	18:34937413-34954357	569.591
ENSMUSG00000001525	Tubb5	17:35833925-35838306	569.287
ENSMUSG00000023004	Tuba1b	15:98931424-98934565	560.996
ENSMUSG00000060743	H3f3a	1:180800831-180813943	554.315
ENSMUSG00000026385	Dbi	1:120113279-120121078	553.832
ENSMUSG00000059796	Eif4a1	11:69666935-69672423	550.083
ENSMUSG00000048758	Rpl29	9:106429453-106431568	546.406
ENSMUSG00000090733	Rps27	3:90212724-90213615	545.922
ENSMUSG00000022283	Pabpc1	15:36595660-36608973	534.825
ENSMUSG00000018770	Atp5g3	2:73908446-73911326	530.481
ENSMUSG00000055093	Gm8430	6:122456881-122457407	529.163
ENSMUSG00000033307	Mif	10:75859352-75860250	521.906
ENSMUSG00000006728	Cdk4	10:127063533-127067920	517.657
ENSMUSG00000028639	Ybx1	4:119277980-119294604	515.053
ENSMUSG00000005610	Eif4g2	7:111067984-111083030	511.677
ENSMUSG00000036438	Calm2	17:87433411-87446935	504.66
ENSMUSG00000022312	Eif3h	15:51786557-51865481	501.928
ENSMUSG00000062997	Rpl35	2:39001579-39005624	489.9
ENSMUSG00000059005	Hnrnpa3	2:75659260-75669407	486.733
ENSMUSG00000025794	Rpl14	9:120571516-120574653	475.983
ENSMUSG00000060214	Gm8203	6:116173633-116174494	471.576
ENSMUSG00000066551	Hmgb1	5:149046701-149053513	465.888
ENSMUSG00000035885	Cox8a	19:7215157-7217616	463.771
ENSMUSG00000057278	Snrpg	6:86371582-86378902	461.589
ENSMUSG00000025351	Cd63	10:128908918-128912816	456.516
ENSMUSG00000080921	Rpl38-ps2	6:140746918-140747216	450.164
ENSMUSG00000031765	Mt1	8:94179088-94180325	446.476
ENSMUSG00000016559	H3f3b	11:116021911-116027962	446.002
ENSMUSG00000068739	Sars	3:108424864-108445209	443.613
ENSMUSG00000020719	Ddx5	11:106780354-106789185	443.447
ENSMUSG00000022234	Cct5	15:31590799-31601847	442.164
ENSMUSG00000029838	Ptn	6:36715662-36811361	441.903
ENSMUSG00000026249	Serpine2	1:79794196-79858696	433.442
ENSMUSG00000036751	Cox6b1	7:30616973-30626151	429.118
ENSMUSG00000059534	Uqcr10	11:4701972-4704342	426.773
ENSMUSG00000014313	Cox6c	15:35925885-35938246	424.983
ENSMUSG00000036781	Rps27l	9:66946085-66949516	420.739
ENSMUSG00000022982	Sod1	16:90220741-90226322	418.488
ENSMUSG00000020857	Nme2	11:93949813-93956259	414.764
ENSMUSG00000068240	Gm11808	4:3973106-3973581	410.523
ENSMUSG00000001175	Calm1	12:100199434-100209806	410.461
ENSMUSG00000076432	Ywhaq	12:21390070-21417637	406.022
ENSMUSG00000070436	Serpinh1	7:99345374-99353230	405.961
ENSMUSG00000061315	Naca	10:128035345-128048637	403.737
ENSMUSG00000028367	Txn1	4:57943372-57956411	403.037
ENSMUSG00000037706	Cd81	7:143052738-143067934	399.094
ENSMUSG00000041841	Rpl37	15:5116612-5119140	398.307
ENSMUSG00000095597	Gm6472	X:152909503-152910155	395.627
ENSMUSG00000049751	Rpl36al	12:69182730-69184083	393.322
ENSMUSG00000009079	Ewsr1	11:5069688-5099266	390.744
ENSMUSG00000032249	Anp32a	9:62341292-62378812	390.142
ENSMUSG00000030057	Cnbp	6:87842614-87851106	383.623
ENSMUSG00000026238	Ptma	1:86526735-86530698	378.809
ENSMUSG00000060419	Rps16-ps2	5:129128019-129128571	377.185
ENSMUSG00000024640	Psat1	19:15904677-15947337	375.388
ENSMUSG00000034566	Atp5h	11:115415688-115419962	373.907
ENSMUSG00000053398	Phgdh	3:98313169-98339990	373.211
ENSMUSG00000032959	Pebp1	5:117282650-117287625	372.439
ENSMUSG00000030122	Ptms	6:124913680-124917946	371.921
ENSMUSG00000042406	Atf4	15:80255183-80257540	369.861
ENSMUSG00000029064	Gnb1	4:155491360-155559269	368.252
ENSMUSG00000025428	Atp5a1	18:77773728-77782869	366.92
ENSMUSG00000086841	2410006H16Rik	11:62602876-62604807	358.963
ENSMUSG00000025132	Arhgdia	11:120578103-120581624	357.756
ENSMUSG00000059195	Gm12715	4:103563335-103565228	356.48
ENSMUSG00000029430	Ran	5:129020068-129024323	353.417
ENSMUSG00000022956	Atp5o	16:91684397-91931687	352.162
ENSMUSG00000067870	Rpl31-ps8	15:90764245-90764679	351.714
ENSMUSG00000061518	Cox5b	1:36691486-36693385	349.982
ENSMUSG00000022354	Ndufb9	15:58933809-58939489	349.634
ENSMUSG00000063524	Eno1	4:150236720-150248879	346.037
ENSMUSG00000044894	Uqcrq	11:53427921-53430831	345.856
ENSMUSG00000041126	H2afv	11:6427228-6444443	344.216
ENSMUSG00000021270	Hsp90aa1	12:110690604-110702728	340.201
ENSMUSG00000046160	Olig1	16:91269768-91271939	336.669
ENSMUSG00000010095	Slc3a2	19:8706881-8723369	335.458
ENSMUSG00000059248	40057	11:117199660-117362325	328.639
ENSMUSG00000094122	Rpl31-ps9	1:129801386-129801764	326.307
ENSMUSG00000017778	Cox7c	13:86044815-86046904	325.883
ENSMUSG00000052429	Prmt1	7:44975988-44986492	324.61
ENSMUSG00000081406	Rps6-ps4	2:75191033-75191854	319.902
ENSMUSG00000063229	Ldha	7:46841474-46855627	318.818
ENSMUSG00000028691	Prdx1	4:116685543-116700822	318.698
ENSMUSG00000090625	Gm20721	2:174330318-174346712	317.785
ENSMUSG00000007850	Hnrnph1	11:50376989-50386528	317.608
ENSMUSG00000041697	Cox6a1	5:115345641-115348981	316.14
ENSMUSG00000003038	Hmgn2	4:133964737-133968650	314.953
ENSMUSG00000063882	Uqcrh	4:116066964-116075071	311.671
ENSMUSG00000069682	Gm10275	10:29698745-29699379	311.585
ENSMUSG00000040824	Snrpd2	7:19149721-19152735	311.158
ENSMUSG00000068039	Tcp1	17:12915700-12925067	310.683
ENSMUSG00000029752	Asns	6:7675168-7693254	306.236
ENSMUSG00000028820	Sfpq	4:127021323-127037013	305.454
ENSMUSG00000021771	Vdac2	14:21831268-21845879	304.842
ENSMUSG00000037072	42248	3:144570303-144597680	304.742
ENSMUSG00000038717	Atp5l	9:44913249-44920742	303.68
ENSMUSG00000025980	Hspd1	1:55077834-55088243	303.529
ENSMUSG00000024844	Banf1	19:5364640-5366645	303.376
ENSMUSG00000030795	Fus	7:127967456-127982368	300.042
ENSMUSG00000057036	Gm7536	3:24333045-24333552	299.711
ENSMUSG00000006932	Ctnnb1	9:120929215-120960507	298.333
ENSMUSG00000086583	Gm15500	7:114705215-114706235	298.062
ENSMUSG00000056612	Ppp1r14b	19:6975047-6977324	295.15
ENSMUSG00000081094	Rpl19-ps11	8:19492905-19493623	294.32
ENSMUSG00000020358	Hnrnpab	11:51600099-51606847	292.64
ENSMUSG00000025613	Cct8	16:87483325-87495873	292.148
ENSMUSG00000020402	Vdac1	11:52360859-52389397	291.757
ENSMUSG00000009013	Dynll1	5:115297109-115300999	291.164
ENSMUSG00000073676	Hspe1	1:55088131-55091307	290.984
ENSMUSG00000042747	Krtcap2	3:89245965-89249722	285.892
ENSMUSG00000030695	Aldoa	7:126795233-126800751	285.473
ENSMUSG00000020914	Top2a	11:98992942-99024189	284.718
ENSMUSG00000079523	Tmsb10	6:72957346-72958748	280.183
ENSMUSG00000042079	Hnrnpf	6:117900323-117925622	279.7
ENSMUSG00000066315	Gm12918	4:10848402-10849093	278.656
ENSMUSG00000018286	Psmb6	11:70525366-70527858	277.917
ENSMUSG00000001416	Cct3	3:88297115-88321767	277.333
ENSMUSG00000083992	Gm11478	11:86630427-86631026	276.915
ENSMUSG00000030007	Cct7	6:85451504-85468477	276.727
ENSMUSG00000031762	Mt2	8:94172617-94173567	275.912
ENSMUSG00000039630	Hnrnpu	1:178323073-178337797	274.786
ENSMUSG00000004892	Bcan	3:87987530-88000356	274.089
ENSMUSG00000001289	Pfdn5	15:102326115-102331873	271.904
ENSMUSG00000026864	Hspa5	2:34771969-34776531	271.368
ENSMUSG00000097156	Gm3764	3:88206812-88229959	269.49
ENSMUSG00000025781	Atp5c1	2:10056015-10080510	269.318
ENSMUSG00000034024	Cct2	10:117050997-117063814	265.97
ENSMUSG00000071528	Usmg5	19:47083470-47090625	265.715
ENSMUSG00000078193	Gm2000	1:156366039-156366484	265.362
ENSMUSG00000016252	Atp5e	2:174461071-174464105	264.156
ENSMUSG00000025130	P4hb	11:120560297-120573253	263.128
ENSMUSG00000028692	Akr1a1	4:116636509-116651680	262.468
ENSMUSG00000063001	Rps23-ps	3:37714716-37715212	262
ENSMUSG00000029767	Calu	6:29348068-29377110	261.08
ENSMUSG00000044627	Swi5	2:32278815-32288075	259.498
ENSMUSG00000018293	Pfn1	11:70651849-70654644	258.487
ENSMUSG00000091228	Gm20390	11:93949818-93968293	258.22
ENSMUSG00000084416	Rpl10a-ps1	1:64993923-64994631	255.424
ENSMUSG00000035674	Ndufa3	7:3617372-3620163	255.002
ENSMUSG00000020368	Canx	11:50293960-50325673	254.47
ENSMUSG00000027342	Pcna	2:132249161-132253314	253.457
ENSMUSG00000032216	Nedd4	9:72662345-72749852	253.137
ENSMUSG00000025203	Scd2	19:44293675-44306864	252.878
ENSMUSG00000090553	Snrpe	1:133603870-133610291	251.907
ENSMUSG00000055762	Eef1d	15:75894795-75909556	249.966
ENSMUSG00000036309	Skp1a	11:52231994-52246858	249.629
ENSMUSG00000019370	Calm3	7:16915378-16924114	248.695
ENSMUSG00000046721	Rpl14-ps1	7:45324940-45325651	248.421
ENSMUSG00000070493	Chchd2	5:129881155-129887470	248.203
ENSMUSG00000021290	2010107E04Rik	12:111961375-111966977	247.575
ENSMUSG00000028832	Stmn1	4:134468319-134473843	247.027
ENSMUSG00000001424	Snd1	6:28475138-28935162	245.702
ENSMUSG00000030738	Eif3c	7:126546454-126566411	245.422
ENSMUSG00000061904	Slc25a3	10:91116573-91124059	244.901
ENSMUSG00000029777	Gars	6:55038000-55079504	243.13
ENSMUSG00000090841	Myl6	10:128490859-128493875	242.871
ENSMUSG00000000568	Hnrnpd	5:99958425-99978938	241.008
ENSMUSG00000031342	Gpm6b	X:166238910-166388988	240.87
ENSMUSG00000022890	Atp5j	16:84827865-84835625	240.827
ENSMUSG00000018362	Kpna2	11:106988628-106999541	240.731
ENSMUSG00000014769	Psmb1	17:15475720-15498276	240.569
ENSMUSG00000038539	Atf5	7:44812256-44816658	240.209
ENSMUSG00000031633	Slc25a4	8:46206796-46211284	239.935
ENSMUSG00000069744	Psmb3	11:97703398-97713500	239.683
ENSMUSG00000080848	Gm9385	9:116040592-116041064	239.287
ENSMUSG00000038845	Phb	11:95666956-95680773	239.012
ENSMUSG00000096768	Erdr1	Y:90784737-90816464	238.673
ENSMUSG00000062683	Atp5g2	15:102663013-102667749	237.784
ENSMUSG00000024587	Nars	18:64499664-64516557	237.677
ENSMUSG00000071172	Srsf3	17:29032672-29043366	236.85
ENSMUSG00000021131	Erh	12:80634021-80644341	235.337
ENSMUSG00000066902	Gm10186	8:3583798-3584230	233.62
ENSMUSG00000017390	Aldoc	11:78322967-78327781	232.534
ENSMUSG00000014294	Ndufa2	18:36742331-36744557	231.115
ENSMUSG00000047126	Cltc	11:86694350-86757565	229.993
ENSMUSG00000022450	Ndufa6	15:82350138-82354291	229.63
ENSMUSG00000060591	Ifitm2	7:140954838-140955961	228.772
ENSMUSG00000015165	Hnrnpl	7:28808540-28822266	228.015
ENSMUSG00000018593	Sparc	11:55394499-55420080	227.819
ENSMUSG00000059743	Fdps	3:89093591-89101967	227.736
ENSMUSG00000025403	Shmt2	10:127517122-127522444	227.128
ENSMUSG00000043091	Tuba1c	15:99029890-99038105	226.239
ENSMUSG00000084786	Ubl5	9:20642877-20647140	225.524
ENSMUSG00000039830	Olig2	16:91225549-91228677	224.997
ENSMUSG00000024387	Csnk2b	17:35116195-35122053	224.803
ENSMUSG00000038690	Atp5j2	5:145183697-145192062	224.373
ENSMUSG00000031490	Eif4ebp1	8:27260326-27275656	223.704
ENSMUSG00000050856	Atp5k	5:108433243-108434448	223.541
ENSMUSG00000035242	Oaz1	10:80826655-80829290	223.248
ENSMUSG00000034120	Srsf2	11:116849900-116853094	222.987
ENSMUSG00000083716	Gm13436	2:36807807-36808425	222.969
ENSMUSG00000022285	Ywhaz	15:36770769-36794547	222.823
ENSMUSG00000020321	Mdh1	11:21556786-21572367	222.26
ENSMUSG00000081051	Gm15427	1:95498583-95499187	222.031
ENSMUSG00000022351	Sqle	15:59315076-59331192	221.693
ENSMUSG00000005779	Psmb4	3:94884092-94886961	221.15
ENSMUSG00000064281	Rpl19-ps1	1:85012113-85012704	219.806
ENSMUSG00000084349	Rpl3-ps1	X:13202545-13203838	218.904
ENSMUSG00000010376	Nedd8	14:55662264-55671906	218.449
ENSMUSG00000026750	Psmb7	2:38588035-38644087	218.412
ENSMUSG00000048076	Arf1	11:59211411-59228270	217.356
ENSMUSG00000007739	Cct4	11:22990518-23003780	216.971
ENSMUSG00000001847	Rac1	5:143505477-143528036	216.847
ENSMUSG00000019432	Ddx39b	17:35241745-35253707	216.32
ENSMUSG00000054452	Aes	10:81559493-81566362	215.647
ENSMUSG00000027248	Pdia3	2:121413774-121438687	215.365
ENSMUSG00000031311	Nono	X:101429317-101448591	214.524
ENSMUSG00000041459	Tardbp	4:148612381-148627019	212.23
ENSMUSG00000019843	Fyn	10:39368854-39565381	211.358
ENSMUSG00000054428	Atpif1	4:132530554-132533659	211.297
ENSMUSG00000020180	Snrpd3	10:75518041-75535440	210.74
ENSMUSG00000020048	Hsp90b1	10:86690208-86705509	210.609
ENSMUSG00000024516	Sec11c	18:65800548-65817665	210.062
ENSMUSG00000023010	Tmbim6	15:99392881-99410049	209.586
ENSMUSG00000020427	Igfbp3	11:7206085-7213923	209.272
ENSMUSG00000027405	Nop56	2:130274429-130279313	209.184
ENSMUSG00000031167	Rbm3	X:8138974-8145880	208.748
ENSMUSG00000014195	Dnajc7	11:100582817-100620168	207.454
ENSMUSG00000004207	Psap	10:60277626-60302597	207.391
ENSMUSG00000029713	Gnb2	5:137528126-137533510	206.71
ENSMUSG00000032562	Gnai2	9:107614137-107635342	206.656
ENSMUSG00000018446	C1qbp	11:70977835-70983026	206.229
ENSMUSG00000015749	Anp32e	3:95929245-95947390	205.609
ENSMUSG00000058603	Rpl28-ps1	1:128038526-128039022	205.591
ENSMUSG00000001794	Capns1	7:30186941-30195164	205.381
ENSMUSG00000039221	Rpl22l1	3:28805435-28807352	204.784
ENSMUSG00000025134	Alyref	11:120592120-120598365	204.253
ENSMUSG00000020737	Hn1	11:115497352-115514387	203.964
ENSMUSG00000032966	Fkbp1a	2:151542482-151561692	203.575
ENSMUSG00000058799	Nap1l1	10:111473191-111498142	203.512
ENSMUSG00000013089	Etv5	16:22381308-22439719	203.02
ENSMUSG00000021134	Srsf5	12:80945503-80950507	202.84
ENSMUSG00000030120	Mlf2	6:124931387-124936138	202.822
ENSMUSG00000061167	Rpl15-ps3	9:22185556-22186256	202.683
ENSMUSG00000070348	Ccnd1	7:144929930-144939869	202.628
ENSMUSG00000084111	Gm15710	5:92140255-92140960	201.926
ENSMUSG00000018567	Gabarap	11:69991142-69994951	201.516
ENSMUSG00000030654	Arl6ip1	7:118118890-118129625	201.114
ENSMUSG00000095562	Gm21887	X:170009658-170019281	200.717
ENSMUSG00000067038	Rps12-ps3	19:59322289-59322783	200.667
ENSMUSG00000015120	Ube2i	17:25261915-25274622	200.568
ENSMUSG00000031996	Aplp2	9:31149556-31211815	200.326
ENSMUSG00000059776	Gm10071	3:58987169-58987805	200.156
ENSMUSG00000023883	Phf10	17:14945008-14961273	200.089
ENSMUSG00000066724	Gm10175	7:23946648-23947237	199.638
ENSMUSG00000083840	Gm15459	5:5781529-5783607	199.533
ENSMUSG00000000563	Atp5f1	3:105942697-105960099	198.945
ENSMUSG00000005566	Trim28	7:13024151-13031035	198.125
ENSMUSG00000093930	Hmgcs1	13:119690461-119708086	196.13
ENSMUSG00000032330	Cox7a2	9:79755240-79759853	195.709
ENSMUSG00000004264	Phb2	6:124712335-124716950	195.442
ENSMUSG00000005161	Prdx2	8:84969586-84974834	194.796
ENSMUSG00000062070	Pgk1	X:106187099-106203699	194.673
ENSMUSG00000027404	Snrpb	2:130171413-130179403	192.662
ENSMUSG00000060860	Ube2s	7:4808154-4812351	192.631
ENSMUSG00000041571	Sepw1	7:15917207-15922402	191.086
ENSMUSG00000078087	Rps12l1	7:56013932-56014428	190.723
ENSMUSG00000001833	39326	9:25252438-25308571	190.58
ENSMUSG00000006057	Atp5g1	11:96068851-96075670	190.35
ENSMUSG00000051695	Pcbp1	6:86524498-86526171	190.052
ENSMUSG00000028798	Eif3i	4:129591959-129600648	189.994
ENSMUSG00000027184	Caprin1	2:103762940-103797649	189.657
ENSMUSG00000031447	Lamp1	8:13159134-13175338	189.519
ENSMUSG00000060073	Psma3	12:70974620-70996347	189.149
ENSMUSG00000079477	Rab7	6:87999105-88045270	187.791
ENSMUSG00000054766	Set	2:30057377-30072577	187.534
ENSMUSG00000068882	Ssb	2:69861561-69871846	186.655
ENSMUSG00000078126	Rpl23a-ps3	14:34170654-34171168	186.276
ENSMUSG00000036752	Tubb4b	2:25222159-25224702	185.824
ENSMUSG00000053931	Cnn3	3:121426540-121458205	185.36
ENSMUSG00000074884	Serf2	2:121449194-121458313	185.324
ENSMUSG00000021024	Psma6	12:55384221-55418454	185.141
ENSMUSG00000028452	Vcp	4:42979962-43000507	184.854
ENSMUSG00000027170	Eif3m	2:104999655-105017080	184.727
ENSMUSG00000026276	37500	1:93478963-93510260	184.582
ENSMUSG00000027067	Ssrp1	2:85037233-85047109	184.126
ENSMUSG00000024949	Sf1	19:6363689-6378030	184.088
ENSMUSG00000015671	Psma2	13:14613241-14625671	183.197
ENSMUSG00000004897	Hdgf	3:87906320-87916132	183.154
ENSMUSG00000036427	Gpi1	7:34202121-34230289	182.663
ENSMUSG00000025204	Ndufb8	19:44548571-44555440	182.429
ENSMUSG00000023951	Vegfa	17:46016992-46032377	181.889
ENSMUSG00000013593	Ndufs2	1:171234852-171247122	181.544
ENSMUSG00000082536	Gm13456	2:40555751-40557116	181.441
ENSMUSG00000022477	Aco2	15:81872308-81915133	181.389
ENSMUSG00000031422	Morf4l2	X:136732941-136743690	181.279
ENSMUSG00000033047	Eif3l	15:79075222-79094400	180.882
ENSMUSG00000022336	Eif3e	15:43250039-43282736	180.874
ENSMUSG00000022205	Sub1	15:11981338-11996983	180.744
ENSMUSG00000041168	Lonp1	17:56614300-56626903	180.652
ENSMUSG00000024208	Uqcc2	17:27122662-27133916	180.41
ENSMUSG00000022403	St13	15:81363668-81400077	180.387
ENSMUSG00000068120	Gm10231	17:5816053-5816700	180.261
ENSMUSG00000062353	Gm15772	5:3236388-3236907	180.162
ENSMUSG00000030869	Ndufab1	7:122085402-122101886	180.112
ENSMUSG00000058838	Rps27a-ps2	9:83409659-83410130	179.849
ENSMUSG00000010663	Fads1	19:10182887-10196870	179.439
ENSMUSG00000053565	Eif3k	7:28971372-28981814	179.217
ENSMUSG00000060143	Gm10076	14:105681827-105682211	177.577
ENSMUSG00000070319	Eif3g	9:20894351-20898600	177.257
ENSMUSG00000030605	Mfge8	7:79133768-79149060	176.252
ENSMUSG00000025809	Itgb1	8:128685653-128733200	176.124
ENSMUSG00000027593	Raly	2:154791095-154867261	175.207
ENSMUSG00000001924	Uba1	X:20658325-20683179	174.846
ENSMUSG00000029447	Cct6a	5:129787438-129845820	173.361
ENSMUSG00000068523	Gng5	3:146499833-146505572	172.607
ENSMUSG00000036112	Metap2	10:93858488-93897093	172.189
ENSMUSG00000022114	Spry2	14:105891948-105896819	171.779
ENSMUSG00000005683	Cs	10:128337831-128362479	171.711
ENSMUSG00000030357	Fkbp4	6:128429734-128438677	171.565
ENSMUSG00000082099	Gm12013	11:17095489-17095644	170.603
ENSMUSG00000056851	Pcbp2	15:102470631-102500059	170.376
ENSMUSG00000059208	Hnrnpm	17:33646232-33686860	170.131
ENSMUSG00000021910	Nisch	14:31170929-31216946	170.093
ENSMUSG00000030342	Cd9	6:125460265-125494791	169.66
ENSMUSG00000028333	Anp32b	4:46450901-46472657	169.443
ENSMUSG00000003814	Calr	8:84841849-84846934	169.239
ENSMUSG00000050299	Gm9843	16:76403208-76403712	169.138
ENSMUSG00000001056	Nhp2	11:51619734-51623714	168.944
ENSMUSG00000083863	Gm13341	2:22587290-22587962	168.901
ENSMUSG00000032324	Tspan3	9:56135884-56161070	168.778
ENSMUSG00000032637	Atxn2l	7:126491707-126503437	167.956
ENSMUSG00000030647	Ndufc2	7:97400002-97407802	167.849
ENSMUSG00000070343	Gm10288	3:146838774-146839365	167.608
ENSMUSG00000080893	Gm15920	5:130188394-130188796	167.527
ENSMUSG00000040731	Eif4h	5:134619879-134639348	166.856
ENSMUSG00000025151	Maged1	X:94535473-94542143	166.258
ENSMUSG00000003072	Atp5d	10:80138631-80145818	165.938
ENSMUSG00000032301	Psma4	9:54950789-54958030	165.876
ENSMUSG00000023089	Ndufa5	6:24518665-24528013	165.813
ENSMUSG00000027642	Rpn2	2:157279016-157326319	165.776
ENSMUSG00000008892	Vdac3	8:22577074-22593813	165.637
ENSMUSG00000019179	Mdh2	5:135778479-135790398	165.097
ENSMUSG00000028478	Clta	4:44004451-44032846	164.525
ENSMUSG00000029730	Mcm7	5:138164582-138172422	164.243
ENSMUSG00000033763	Mtss1l	8:110721475-110741400	163.865
ENSMUSG00000053907	Mat2a	6:72432798-72439558	163.307
ENSMUSG00000075706	Gpx4	10:80047165-80056439	162.326
ENSMUSG00000031231	Cox7b	X:106015699-106022450	162.148
ENSMUSG00000045962	Wnk1	6:119923968-120038672	162.036
ENSMUSG00000022551	Cyc1	15:76343522-76345934	161.573
ENSMUSG00000055065	Ddx17	15:79527706-79546741	160.901
ENSMUSG00000021218	Gdi2	13:3538074-3566261	160.442
ENSMUSG00000046865	Fbl	7:28169747-28179269	159.532
ENSMUSG00000087412	Gm15501	7:93178982-93179669	159.326
ENSMUSG00000032228	Tcf12	9:71842687-72111871	159.204
ENSMUSG00000023456	Tpi1	6:124810585-124814296	159.187
ENSMUSG00000029390	Tmed2	5:124540694-124550506	158.436
ENSMUSG00000000088	Cox5a	9:57521231-57532424	157.736
ENSMUSG00000024740	Ddb1	19:10605624-10629813	157.613
ENSMUSG00000023015	Racgap1	15:99620495-99651656	157.273
ENSMUSG00000020738	Sumo2	11:115523101-115536276	157.149
ENSMUSG00000025492	Ifitm3	7:141009585-141010770	157.088
ENSMUSG00000020708	Psmc5	11:106256153-106263120	157.042
ENSMUSG00000025364	Pa2g4	10:128557765-128565934	156.43
ENSMUSG00000082901	Gm14323	2:177892637-177893264	156.005
ENSMUSG00000024966	Stip1	19:7020695-7040026	155.299
ENSMUSG00000022454	Nell2	15:95219450-95528706	154.933
ENSMUSG00000000787	Ddx3x	X:13280969-13294052	154.047
ENSMUSG00000083563	Gm13340	2:22588102-22589647	154.014
ENSMUSG00000018848	Rars	11:35808380-35834506	153.942
ENSMUSG00000007891	Ctsd	7:142371147-142388038	153.692
ENSMUSG00000059461	Gm7331	X:162566815-162567309	153.671
ENSMUSG00000057738	Sptan1	2:29965559-30031451	153.334
ENSMUSG00000096942	Rps19-ps6	12:110898113-110898551	153.245
ENSMUSG00000055839	Tceb2	17:23824739-23829109	152.906
ENSMUSG00000072692	Gm13826	5:115102922-115110268	152.862
ENSMUSG00000030246	Ldhb	6:142490248-142507957	152.81
ENSMUSG00000038502	Ptov1	7:44863067-44869788	152.731
ENSMUSG00000006304	Arpc2	1:74236496-74268209	152.239
ENSMUSG00000040048	Ndufb10	17:24722059-24724478	151.914
ENSMUSG00000021832	Psmc6	14:45329823-45349071	151.822
ENSMUSG00000079426	Arpc4	6:113378112-113390448	151.773
ENSMUSG00000031708	Tecr	8:83571699-83594491	151.756
ENSMUSG00000062270	Morf4l1	9:90091670-90114820	151.585
ENSMUSG00000029649	Pomp	5:147860627-147875778	151.355
ENSMUSG00000005360	Slc1a3	15:8634123-8710764	150.877
ENSMUSG00000067344	Rps25-ps1	6:145266326-145266825	150.708
ENSMUSG00000027828	Ssr3	3:65379654-65392623	150.339
ENSMUSG00000030189	Ybx3	6:131364857-131388450	150.279
ENSMUSG00000029394	Cdk2ap1	5:124345416-124354671	150.227
ENSMUSG00000031059	Ndufb11	X:20615325-20617619	150.055
ENSMUSG00000063480	Nhp2l1	15:82041318-82047598	149.878
ENSMUSG00000027533	Fabp5	3:10012547-10016607	149.435
ENSMUSG00000063511	Snrnp70	7:45376461-45395692	148.197
ENSMUSG00000074800	Gm4149	13:75644863-75645226	146.738
ENSMUSG00000083022	Rps15a-ps6	11:6172643-6173036	146.576
ENSMUSG00000031948	Kars	8:111993439-112011323	146.564
ENSMUSG00000050608	Minos1	4:139101813-139131113	146.192
ENSMUSG00000044783	Hjurp	1:88262470-88277633	145.461
ENSMUSG00000028410	Dnaja1	4:40722149-40737149	145.372
ENSMUSG00000016554	Eif3d	15:77958997-77970824	145.258
ENSMUSG00000001440	Kpnb1	11:97159713-97187881	145.025
ENSMUSG00000005575	Ube2m	7:13035119-13038275	144.736
ENSMUSG00000041028	Ghitm	14:37120443-37135322	144.58
ENSMUSG00000028964	Park7	4:150897132-150914437	144.296
ENSMUSG00000002102	Psmc3	2:91054008-91066369	144.205
ENSMUSG00000000346	Dazap2	15:100615627-100620731	144.199
ENSMUSG00000029223	Uchl1	5:66676097-66687231	144.181
ENSMUSG00000033020	Polr2f	15:79141350-79151774	143.981
ENSMUSG00000009863	Sdhb	4:140961202-140979193	143.841
ENSMUSG00000019942	Cdk1	10:69336634-69352938	143.835
ENSMUSG00000020680	Taf15	11:83473085-83506743	143.727
ENSMUSG00000083679	Gm12892	4:122008192-122009338	143.677
ENSMUSG00000031353	Rbbp7	X:162760401-162779092	143.285
ENSMUSG00000037935	Smarce1	11:99209046-99231017	143.21
ENSMUSG00000026615	Eprs	1:185363094-185428355	142.039
ENSMUSG00000020949	Fkbp3	12:65062435-65073944	141.836
ENSMUSG00000027447	Cst3	2:148871721-148875692	141.319
ENSMUSG00000028693	Nasp	4:116601051-116627941	141.169
ENSMUSG00000024213	Nudt3	17:27579381-27623465	141.035
ENSMUSG00000063694	Cycs	6:50562562-50566538	140.886
ENSMUSG00000019777	Hdac2	10:36974543-37001889	140.883
ENSMUSG00000011179	Odc1	12:17544872-17551502	140.795
ENSMUSG00000078974	Sec61g	11:16500529-16508484	140.76
ENSMUSG00000024248	Cox7a2l	17:83501918-83514333	140.515
ENSMUSG00000073616	Myeov2	1:92637144-92641985	140.503
ENSMUSG00000022193	Psmb5	14:54614119-54617995	140.237
ENSMUSG00000020811	Wscd1	11:71749919-71789647	139.95
ENSMUSG00000031848	Lsm4	8:70673247-70678752	139.908
ENSMUSG00000036305	Rpl39-ps	15:102634981-102635336	139.722
ENSMUSG00000031029	Eif3f	7:108934416-108942951	139.684
ENSMUSG00000070394	Tmem256	11:69838513-69839618	139.49
ENSMUSG00000039105	Atp6v1g1	4:63544771-63550750	139.059
ENSMUSG00000047459	Dynlrb1	2:155236532-155250277	138.885
ENSMUSG00000005667	Mthfd2	6:83305690-83317606	138.497
ENSMUSG00000062078	Qk	17:10206470-10319361	138.247
ENSMUSG00000053317	Sec61b	4:47474657-47483242	138.199
ENSMUSG00000017221	Psmd3	11:98682553-98695979	138.11
ENSMUSG00000078377	Gm4294	12:12023042-12023657	138.019
ENSMUSG00000025580	Eif4a3	11:119288362-119300089	137.962
ENSMUSG00000040681	Hmgn1	16:96120617-96127729	137.59
ENSMUSG00000030884	Uqcrc2	7:120635175-120659478	137.437
ENSMUSG00000059751	Rps3a3	13:108670579-108671440	137.165
ENSMUSG00000024099	Ndufv2	17:66078794-66101559	137.149
ENSMUSG00000020869	Lrrc59	11:94629766-94645216	137.089
ENSMUSG00000027940	Tpm3	3:90072648-90100902	137.079
ENSMUSG00000020163	Uqcr11	10:80402996-80406830	137.052
ENSMUSG00000038776	Ephx1	1:180976154-181020904	136.903
ENSMUSG00000053453	Thoc7	14:13949013-13961225	136.868
ENSMUSG00000022257	Laptm4b	15:34238025-34284295	136.432
ENSMUSG00000024590	Lmnb1	18:56707812-56753424	136.293
ENSMUSG00000029769	Ccdc136	6:29396308-29426994	135.962
ENSMUSG00000006998	Psmd2	16:20651651-20663414	135.922
ENSMUSG00000020328	Nudcd2	11:40733666-40740046	135.416
ENSMUSG00000026355	Mcm6	1:128331590-128359656	135.1
ENSMUSG00000029247	Paics	5:76951306-76967509	134.927
ENSMUSG00000033940	Brk1	6:113604771-113616948	134.879
ENSMUSG00000030541	Idh2	7:80094845-80115392	134.807
ENSMUSG00000060802	B2m	2:122147685-122153083	134.589
ENSMUSG00000055302	Mrfap1	5:36794866-36796772	134.44
ENSMUSG00000027673	Ndufb5	3:32736989-32751566	134.387
ENSMUSG00000007041	Clic1	17:35049965-35058749	134.142
ENSMUSG00000058655	Eif4b	15:102073772-102097172	134.074
ENSMUSG00000082809	Gm14150	2:151458955-151460309	133.975
ENSMUSG00000081485	Gm12338	11:75599640-75600027	133.898
ENSMUSG00000020361	Hspa4	11:53259813-53300457	133.833
ENSMUSG00000051223	Bzw1	1:58393135-58406548	133.789
ENSMUSG00000021520	Uqcrb	13:66900616-66905378	133.56
ENSMUSG00000040463	Mybbp1a	11:72441354-72451768	133.537
ENSMUSG00000028455	Stoml2	4:43027689-43031710	133.511
ENSMUSG00000060019	Gm10073	8:106572965-106573461	133.504
ENSMUSG00000029446	Psph	5:129765557-129787252	133.269
ENSMUSG00000018501	Ncor1	11:62316425-62458541	133.12
ENSMUSG00000024576	Csnk1a1	18:61555273-61590061	132.578
ENSMUSG00000045799	Gm9800	14:8799588-8800504	132.477
ENSMUSG00000006498	Ptbp1	10:79854426-79864771	132.474
ENSMUSG00000060373	Hnrnpc	14:52073379-52104028	132.119
ENSMUSG00000021877	Arf4	14:26638073-26665084	131.836
ENSMUSG00000068735	Trp53i11	2:93187547-93201759	131.81
ENSMUSG00000010406	Mrpl52	14:54426908-54429750	131.734
ENSMUSG00000020585	Laptm4a	12:8921663-8938742	131.717
ENSMUSG00000024493	Lars	18:42202349-42262122	131.63
ENSMUSG00000064373	Sepp1	15:3268546-3280508	131.252
ENSMUSG00000029070	Mxra8	4:155839679-155844088	131.248
ENSMUSG00000066443	Gm10163	9:88390806-88391351	131.217
ENSMUSG00000032575	Manf	9:106838311-106891979	131.034
ENSMUSG00000032199	Polr2m	9:71478436-71485935	131.009
ENSMUSG00000022314	Rad21	15:51962604-51991760	130.632
ENSMUSG00000028542	Slc6a9	4:117834505-117875198	130.632
ENSMUSG00000023175	Bsg	10:79704490-79711969	130.551
ENSMUSG00000019362	D8Ertd738e	8:84246236-84249761	130.361
ENSMUSG00000061360	Phf5a	15:81865318-81871911	130.309
ENSMUSG00000004771	Rab11a	9:64715298-64737758	130.249
ENSMUSG00000010064	Slc38a3	9:107650638-107668968	129.996
ENSMUSG00000062456	Rpl9-ps6	19:32465884-32466575	129.731
ENSMUSG00000022452	Smdt1	15:82338958-82349091	129.684
ENSMUSG00000006699	Cdc42	4:137319695-137357720	129.683
ENSMUSG00000028729	Ebna1bp2	4:118620798-118627776	129.543
ENSMUSG00000019804	Snx3	10:42502029-42535381	129.396
ENSMUSG00000004455	Ppp1cc	5:122158277-122175273	129.172
ENSMUSG00000059775	Rps26-ps1	8:107439175-107439585	129.105
ENSMUSG00000022194	Pabpn1	14:54892499-54898169	129.009
ENSMUSG00000081604	Gm11518	11:94037195-94037672	128.813
ENSMUSG00000016921	Srsf6	2:162931527-162937121	128.651
ENSMUSG00000073640	Rpl27-ps3	18:6332589-6333064	128.587
ENSMUSG00000024048	Myl12a	17:70993655-71002878	128.547
ENSMUSG00000028044	Cks1b	3:89415471-89418383	128.341
ENSMUSG00000042043	Tbca	13:94788942-94842899	128.209
ENSMUSG00000024012	Mtch1	17:29332071-29347904	128.202
ENSMUSG00000022564	Grina	15:76246806-76249904	128.079
ENSMUSG00000063787	Chchd1	14:20703026-20704417	128.065
ENSMUSG00000022841	Ap2m1	16:20535477-20544909	127.798
ENSMUSG00000002010	Idh3g	X:73778962-73786897	127.506
ENSMUSG00000025156	Gps1	11:120784271-120789102	127.445
ENSMUSG00000021963	Sap18	14:57798179-57804980	127.433
ENSMUSG00000030796	Tead2	7:45215752-45233635	127.396
ENSMUSG00000021670	Hmgcr	13:96648966-96670936	127.336
ENSMUSG00000041881	Ndufa7	17:33824590-33838316	127.235
ENSMUSG00000030662	Ipo5	14:120911193-120948042	127.227
ENSMUSG00000027108	Ola1	2:73092800-73218924	127.225
ENSMUSG00000019960	Dusp6	10:99263230-99267488	127.144
ENSMUSG00000039128	Cdc123	2:5794293-5845164	126.813
ENSMUSG00000063870	Chd4	6:125095980-125130591	126.641
ENSMUSG00000098234	Snhg6	1:9941958-9944118	126.526
ENSMUSG00000031068	Glrx3	7:137437647-137468594	126.468
ENSMUSG00000021178	Psmc1	12:100110185-100123364	126.296
ENSMUSG00000030663	1110004F10Rik	7:116093300-116105210	126.296
ENSMUSG00000042541	Shfm1	6:6557293-6578658	126.094
ENSMUSG00000032383	Ppib	9:66060168-66066629	125.839
ENSMUSG00000028837	Psmb2	4:126677629-126709714	125.689
ENSMUSG00000016427	Ndufa1	X:37187587-37191163	125.689
ENSMUSG00000029328	Hnrnpdl	5:100033576-100039664	125.388
ENSMUSG00000019923	Zwint	10:72654844-72674964	125.326
ENSMUSG00000056076	Eif3b	5:140419304-140443358	125.181
ENSMUSG00000031700	Gpt2	8:85492575-85527560	124.941
ENSMUSG00000027195	Hsd17b12	2:94032688-94157964	124.93
ENSMUSG00000072772	Grcc10	6:124739182-124741374	124.866
ENSMUSG00000098588	mmu-mir-6340	2:173701029-173701148	124.419
ENSMUSG00000091269	Gm6682	12:4782214-4782511	124.392
ENSMUSG00000005354	Txn2	15:77915046-77929006	124.323
ENSMUSG00000031839	Hsbp1	8:119344537-119348927	124.281
ENSMUSG00000007815	Rhoa	9:108306204-108337939	124.137
ENSMUSG00000096617	Gm5559	5:95861707-95862894	124.098
ENSMUSG00000000399	Ndufa9	6:126821862-126849144	123.809
ENSMUSG00000028618	Tmem59	4:107178398-107200996	123.689
ENSMUSG00000002870	Mcm2	6:88883474-88898780	123.548
ENSMUSG00000022108	Itm2b	14:73362230-73385271	123.476
ENSMUSG00000030435	U2af2	7:5062142-5079945	123.468
ENSMUSG00000041355	Ssr2	3:88579670-88588397	123.391
ENSMUSG00000007564	Ppp2r1a	17:20945310-20965916	123.245
ENSMUSG00000029836	Cbx3	6:51470359-51483704	123.205
ENSMUSG00000053768	Chchd3	6:32790975-33060260	122.911
ENSMUSG00000015222	Map2	1:66175272-66442583	122.781
ENSMUSG00000078154	Gm12184	11:48825345-48826655	122.757
ENSMUSG00000063358	Mapk1	16:16983381-17047453	122.743
ENSMUSG00000024991	Eif3a	19:60761115-60790693	122.457
ENSMUSG00000021917	Spcs1	14:30999825-31001672	122.212
ENSMUSG00000038615	Nfe2l1	11:96817413-96829968	122.095
ENSMUSG00000061613	U2af1	17:31647081-31658754	121.889
ENSMUSG00000027406	Idh3b	2:130279308-130284547	121.848
ENSMUSG00000028059	Arhgef2	3:88607453-88648052	121.704
ENSMUSG00000015837	Sqstm1	11:50199365-50210827	121.647
ENSMUSG00000045294	Insig1	5:28071362-28078662	121.568
ENSMUSG00000037242	Clic4	4:135213968-135272814	121.549
ENSMUSG00000063412	Gm10131	8:34111142-34111736	121.08
ENSMUSG00000083892	Gm1848	X:21146842-21147640	121.014
ENSMUSG00000019087	Atp6ap1	X:74297096-74304721	120.865
ENSMUSG00000027566	Psma7	2:180036372-180042433	120.401
ENSMUSG00000037601	Nme1	11:93956978-93968521	120.104
ENSMUSG00000029472	Anapc5	5:122787468-122821339	120.095
ENSMUSG00000027523	Gnas	2:174284319-174346744	119.999
ENSMUSG00000030751	Psma1	7:114264605-114276118	119.71
ENSMUSG00000022462	Slc38a2	15:96687393-96699698	119.666
ENSMUSG00000016541	Atxn10	15:85336380-85463836	119.514
ENSMUSG00000018677	Slc25a39	11:102402984-102407946	119.187
ENSMUSG00000031960	Aars	8:111033143-111057664	119.092
ENSMUSG00000024038	Ndufv3	17:31520114-31531321	118.885
ENSMUSG00000026914	Psmd14	2:61711693-61800376	118.756
ENSMUSG00000020917	Acly	11:100476352-100528000	118.63
ENSMUSG00000009575	Cbx5	15:103191543-103239816	118.513
ENSMUSG00000027620	Rbm39	2:156147238-156180238	118.44
ENSMUSG00000020149	Rab1	11:20201431-20226856	118.433
ENSMUSG00000024238	Zeb1	18:5591859-5775467	118.211
ENSMUSG00000021957	Tkt	14:30548358-30574722	118.187
ENSMUSG00000085442	Gm3362	15:37943326-37943792	117.82
ENSMUSG00000019210	Atp6v1e1	6:120795244-120822685	117.41
ENSMUSG00000031604	Sc4mol	8:64718138-64733792	117.134
ENSMUSG00000026456	Cyb5r1	1:134405780-134411740	116.792
ENSMUSG00000045983	Eif4g1	16:20668312-20692884	116.758
ENSMUSG00000032336	Nptn	9:58582239-58657955	116.68
ENSMUSG00000062867	Impdh2	9:108560533-108565519	116.436
ENSMUSG00000071014	Ndufb6	4:40270590-40279421	116.336
ENSMUSG00000026701	Prdx6	1:161240111-161251219	116.085
ENSMUSG00000043866	Taf10	7:105739392-105744361	115.871
ENSMUSG00000031207	Msn	X:96096041-96168552	115.803
ENSMUSG00000023036	Pcdhga9	18:37674334-37841873	115.59
ENSMUSG00000029810	Tmem176b	6:48833810-48841374	115.493
ENSMUSG00000007656	Arpp19	9:75037613-75060313	115.279
ENSMUSG00000029467	Atp2a2	5:122442701-122502225	115.229
ENSMUSG00000058076	Sdhc	1:171127164-171150603	115.19
ENSMUSG00000082209	Eif4a-ps4	1:60703917-60705656	114.986
ENSMUSG00000024474	Ik	18:36744655-36757639	114.98
ENSMUSG00000023952	Gtpbp2	17:46161031-46169370	114.809
ENSMUSG00000062248	Cks2	13:51645231-51650660	114.778
ENSMUSG00000020022	Ndufa12	10:94198954-94221443	114.713
ENSMUSG00000026150	Mff	1:82724889-82752394	114.659
ENSMUSG00000001627	Ifrd1	12:40201566-40248504	114.392
ENSMUSG00000048458	Fam212b	3:105704598-105720842	114.316
ENSMUSG00000003873	Bax	7:45461694-45466898	114.258
ENSMUSG00000039016	Timm8b	9:50603900-50605320	114.107
ENSMUSG00000019373	Cops3	11:59817794-59839838	113.767
ENSMUSG00000036372	Tmem258	19:10204013-10207824	113.518
ENSMUSG00000037149	Ddx1	12:13219307-13249213	113.34
ENSMUSG00000093798	Gm8355	10:14745361-14746117	113.218
ENSMUSG00000028179	Cth	3:157894247-157925077	113.19
ENSMUSG00000033938	Ndufb7	8:83566670-83571626	113.118
ENSMUSG00000031954	Cfdp1	8:111768472-111854310	113.028
ENSMUSG00000071141	Rpl36a-ps3	6:136488806-136489127	112.959
ENSMUSG00000027201	Myef2	2:125084627-125123661	112.444
ENSMUSG00000001729	Akt1	12:112653820-112674884	112.321
ENSMUSG00000002524	Puf60	15:76070183-76080946	112.317
ENSMUSG00000085342	Gm12254	11:58508790-58509261	111.851
ENSMUSG00000004285	Atp6v1f	6:29467717-29470512	111.655
ENSMUSG00000021577	Sdha	13:74322253-74350280	111.516
ENSMUSG00000017677	Wsb1	11:79239371-79254671	111.5
ENSMUSG00000001036	Epn2	11:61517248-61579687	111.208
ENSMUSG00000093392	Gm6061	3:122256727-122257219	111.094
ENSMUSG00000015733	Capza2	6:17636233-17666972	111.049
ENSMUSG00000026021	Sumo1	1:59639433-59670834	111.046
ENSMUSG00000028029	Aimp1	3:132660497-132683879	111.037
ENSMUSG00000041560	Gltscr2	7:15937837-15946108	110.99
ENSMUSG00000020612	Prkar1a	11:109649404-109669656	110.662
ENSMUSG00000076437	2700094K13Rik	2:84669217-84670770	110.585
ENSMUSG00000024121	Atp6v0c	17:24163865-24169702	110.566
ENSMUSG00000001403	Ube2c	2:164769897-164778822	110.419
ENSMUSG00000074656	Eif2s2	2:154871409-154892935	110.347
ENSMUSG00000062611	Rps3a2	14:88122970-88123833	109.882
ENSMUSG00000055436	Srsf11	3:158010472-158036639	109.867
ENSMUSG00000082193	Rpl5-ps1	1:14865071-14865965	109.663
ENSMUSG00000023150	Ivns1abp	1:151344497-151364445	109.615
ENSMUSG00000063427	Rps10-ps2	16:20822102-20822677	109.308
ENSMUSG00000062382	Gm10116	13:74406395-74407317	108.956
ENSMUSG00000018326	Ywhab	2:163994959-164018588	108.678
ENSMUSG00000096255	Dynlt1b	17:6430111-6436293	108.626
ENSMUSG00000067071	Hes6	1:91411482-91414038	108.419
ENSMUSG00000028811	Yars	4:129189759-129219607	108.365
ENSMUSG00000027282	Mtch2	2:90847154-90866810	108.102
ENSMUSG00000006412	Pfdn2	1:171345669-171359254	108.092
ENSMUSG00000043770	Gm12481	4:43663948-43664408	107.862
ENSMUSG00000051355	Commd1	11:22896135-22982382	107.698
ENSMUSG00000031807	Pgls	8:71592175-71601092	107.585
ENSMUSG00000053477	Tcf4	18:69344145-69687967	107.003
ENSMUSG00000089782	Gm3531	1:97948900-97949389	106.929
ENSMUSG00000020571	Pdia6	12:17266544-17284770	106.923
ENSMUSG00000007029	Vars	17:35000986-35016322	106.677
ENSMUSG00000074026	Gm6091	8:126476247-126476412	106.623
ENSMUSG00000002416	Ndufb2	6:39592573-39603382	106.595
ENSMUSG00000038462	Uqcrfs1	13:30540307-30545362	106.583
ENSMUSG00000032423	Syncrip	9:88449728-88482574	106.469
ENSMUSG00000015092	Edf1	2:25557846-25562082	106.438
ENSMUSG00000011752	Pgam1	19:41911870-41918664	106.422
ENSMUSG00000039640	Mrpl12	11:120484612-120489065	106.253
ENSMUSG00000020739	Nup85	11:115564433-115583985	106.248
ENSMUSG00000052337	Immt	6:71831330-71875257	106.248
ENSMUSG00000028648	Ndufs5	4:123712709-123718202	106.198
ENSMUSG00000066979	Bub3	7:131560390-131571898	106.197
ENSMUSG00000028851	Nudc	4:133532541-133545996	106.159
ENSMUSG00000025007	Aldh18a1	19:40550256-40588463	106.122
ENSMUSG00000071532	Gm10335	10:14523061-14523571	106.052
ENSMUSG00000058135	Gstm1	3:108012254-108017973	106.008
ENSMUSG00000081201	Smt3h2-ps4	1:14839868-14840156	105.721
ENSMUSG00000022400	Rbx1	15:81466315-81476369	105.683
ENSMUSG00000026281	Dtymk	1:93792575-93801934	105.658
ENSMUSG00000037373	Ctbp1	5:33247723-33275004	105.631
ENSMUSG00000029066	Mrpl20	4:155802877-155809975	105.482
ENSMUSG00000052833	Sae1	7:16327052-16387797	105.306
ENSMUSG00000037236	Matr3	18:35562157-35592045	105.242
ENSMUSG00000074578	1500012F01Rik	2:167062933-167065862	105.23
ENSMUSG00000002015	Bcap31	X:73686177-73716175	105.176
ENSMUSG00000018379	Srsf1	11:88047372-88053755	104.943
ENSMUSG00000022185	Acin1	14:54642160-54686931	104.779
ENSMUSG00000020649	Rrm2	12:24708240-24714146	104.726
ENSMUSG00000031660	Brd7	8:88331038-88362194	104.66
ENSMUSG00000021037	Ahsa1	12:87266745-87273997	104.656
ENSMUSG00000029623	Pdap1	5:145128768-145140238	104.642
ENSMUSG00000021737	Psmd6	14:14112183-14120984	104.531
ENSMUSG00000071662	Polr2g	19:8793128-8798557	104.373
ENSMUSG00000068749	Psma5	3:108256925-108279974	104.345
ENSMUSG00000020664	Dld	12:31331563-31351437	104.335
ENSMUSG00000026341	Actr3	1:125392904-125435727	104.241
ENSMUSG00000068823	Csde1	3:103020545-103058189	104.121
ENSMUSG00000033813	Tcea1	1:4857813-4897909	104.106
ENSMUSG00000084838	Gm10241	16:20176130-20177124	104.037
ENSMUSG00000034341	Wbp2	11:116078572-116086995	103.985
ENSMUSG00000026553	Copa	1:172082528-172122330	103.965
ENSMUSG00000020430	Pes1	11:3963974-3980004	103.812
ENSMUSG00000021794	Glud1	14:34310726-34345144	103.579
ENSMUSG00000069662	Marcks	10:37133374-37138920	103.527
ENSMUSG00000071655	Ubxn1	19:8871558-8875663	103.524
ENSMUSG00000022043	Trim35	14:66297030-66311424	103.489
ENSMUSG00000035901	Dennd5a	7:109893779-109960470	103.148
ENSMUSG00000063556	Gm10132	14:77251800-77252327	103.07
ENSMUSG00000022607	Ptk2	15:73205104-73423191	103.032
ENSMUSG00000068921	Dap3	3:88920802-88951181	102.862
ENSMUSG00000030417	Pdcd5	7:35641981-35647521	102.847
ENSMUSG00000022186	Oxct1	15:4026382-4155344	102.698
ENSMUSG00000002477	Snrpd1	18:10617795-10628230	102.667
ENSMUSG00000022858	Tra2b	16:22244548-22266005	102.586
ENSMUSG00000024425	Ndfip1	18:38418974-38464399	102.504
ENSMUSG00000038943	Prc1	7:80294449-80316259	102.502
ENSMUSG00000068397	Gm10240	15:68309818-68310301	102.454
ENSMUSG00000008036	Ap2s1	7:16738409-16749294	102.427
ENSMUSG00000019494	Cops6	5:138161070-138164646	102.345
ENSMUSG00000020458	Rtn4	11:29692946-29744331	102.108
ENSMUSG00000007888	Crlf1	8:70493157-70504081	101.955
ENSMUSG00000035478	Mbd3	10:80392538-80399550	101.944
ENSMUSG00000084106	Gm6136	1:86908761-86909703	101.861
ENSMUSG00000033379	Atp6v0b	4:117884325-117887333	101.736
ENSMUSG00000041859	Mcm3	1:20802973-20820278	101.646
ENSMUSG00000052456	Asna1	8:85017933-85025278	101.254
ENSMUSG00000071547	Nt5dc2	14:31134852-31139121	101.179
ENSMUSG00000022443	Myh9	15:77760586-77842175	101.076
ENSMUSG00000020496	Rnf187	11:58932287-58938916	100.766
ENSMUSG00000035086	Becn1	11:101285951-101302286	100.625
ENSMUSG00000037058	Paip2	18:35598616-35617186	100.383
ENSMUSG00000083596	Rpl21-ps15	X:151215134-151215687	100.326
ENSMUSG00000029465	Arpc3	5:122391877-122406179	100.309
ENSMUSG00000081895	Gm10294	7:72648756-72649311	100.254
ENSMUSG00000001467	Cyp51	5:4081144-4104746	100.231
ENSMUSG00000054717	Hmgb2	8:57511842-57515999	100.16
ENSMUSG00000060992	Copz1	15:103272910-103299862	100.106
ENSMUSG00000034868	Myl12b	17:70973919-70990787	100.071
ENSMUSG00000020471	Pold2	11:5872179-5878292	99.896
ENSMUSG00000091625	Lsm5	6:56701062-56704692	99.867
ENSMUSG00000026234	Ncl	1:86344718-86359455	99.855
ENSMUSG00000041431	Ccnb1	13:100778649-100786570	99.546
ENSMUSG00000005410	Mcm5	8:75109527-75128439	99.48
ENSMUSG00000021748	Pdhb	14:8165990-8172992	99.34
ENSMUSG00000025651	Uqcrc1	9:108936647-108949640	99.335
ENSMUSG00000030879	Mrpl17	7:105806657-105811099	99.242
ENSMUSG00000071650	Ganab	19:8898089-8916663	99.222
ENSMUSG00000005204	Senp3	11:69673114-69682084	99.149
ENSMUSG00000020929	Eftud2	11:102838472-102880985	99.12
ENSMUSG00000028138	Adh5	3:138443092-138455499	99.117
ENSMUSG00000029823	Luc7l2	6:38551333-38609470	99.074
ENSMUSG00000005625	Psmd4	3:95032693-95042614	98.898
ENSMUSG00000029309	Sparcl1	5:104079110-104114088	98.814
ENSMUSG00000052293	Taf9	13:100651342-100656059	98.699
ENSMUSG00000081855	Rpl17-ps5	5:22612590-22613217	98.573
ENSMUSG00000031776	Arl2bp	8:94666754-94674417	98.568
ENSMUSG00000030224	Strap	6:137735077-137751932	98.552
ENSMUSG00000026074	Map4k4	1:39900912-40026310	98.467
ENSMUSG00000031696	Vps35	8:85260396-85299513	98.412
ENSMUSG00000022370	Mrpl13	15:55534093-55557748	98.363
ENSMUSG00000030603	Psmc4	7:28041706-28050101	98.176
ENSMUSG00000084383	Gm13370	2:24985983-24986466	98.156
ENSMUSG00000004268	Emg1	6:124704380-124712178	98.091
ENSMUSG00000059119	Nap1l4	7:143513578-143549090	98.063
ENSMUSG00000004032	Gstm5	3:107895820-107898686	98.024
ENSMUSG00000069972	Rps13-ps2	7:88530404-88530925	97.521
ENSMUSG00000024665	Fads2	19:10064163-10101503	97.282
ENSMUSG00000017386	Traf4	11:78158498-78165589	97.216
ENSMUSG00000066037	Hnrnpr	4:136310941-136345981	97.208
ENSMUSG00000006398	Cdc20	4:118432900-118437352	97.108
ENSMUSG00000028788	Ptp4a2	4:129811218-129850003	96.891
ENSMUSG00000083192	Rpl31-ps12	16:16819748-16820123	96.89
ENSMUSG00000028484	Psip1	4:83455679-83486459	96.786
ENSMUSG00000052298	Cdc42se2	11:54717455-54787675	96.657
ENSMUSG00000058443	Rpl10-ps3	9:50344239-50344981	96.62
ENSMUSG00000038429	Usp5	6:124815018-124829484	96.488
ENSMUSG00000030272	Camk1	6:113334123-113343984	96.432
ENSMUSG00000066568	Lsm14a	7:34344645-34389540	96.383
ENSMUSG00000029817	Tra2a	6:49243920-49264052	96.361
ENSMUSG00000000171	Sdhd	9:50596337-50603849	96.349
ENSMUSG00000029169	Dhx15	5:52150208-52190519	96.319
ENSMUSG00000030082	Sec61a1	6:88503600-88518905	96.059
ENSMUSG00000019961	Tmpo	10:91147570-91171582	96.044
ENSMUSG00000002233	Rhoc	3:104789010-104794459	96.016
ENSMUSG00000060803	Gstp1	19:4035410-4037912	95.958
ENSMUSG00000097830	GSTP1	MG153_PATCH:4035410-4037912	95.958
ENSMUSG00000021065	Fut8	12:77238103-77476338	95.884
ENSMUSG00000021111	Papola	12:105784693-105838944	95.845
ENSMUSG00000022884	Eif4a2	16:23107443-23114136	95.778
ENSMUSG00000043483	Gm6863	12:96922419-96923061	95.771
ENSMUSG00000025609	Mkln1	6:31398734-31516811	95.735
ENSMUSG00000006005	Tpr	1:150392837-150449935	95.716
ENSMUSG00000022241	Tars	15:11383662-11399658	95.507
ENSMUSG00000071337	Tia1	6:86404218-86433403	95.298
ENSMUSG00000052957	Gas1	13:60174404-60177365	95.209
ENSMUSG00000025153	Fasn	11:120805939-120824178	95.175
ENSMUSG00000091537	Tma7	9:109077987-109082381	95.161
ENSMUSG00000041133	Smc1a	X:152016427-152062694	95.097
ENSMUSG00000018509	Cenpv	11:62524945-62539261	95.024
ENSMUSG00000035048	Anapc13	9:102626295-102634241	94.952
ENSMUSG00000038482	Tfdp1	8:13339673-13377702	94.763
ENSMUSG00000071072	Ptges3	10:128058953-128077272	94.41
ENSMUSG00000024392	Bag6	17:35135177-35147322	94.391
ENSMUSG00000062963	Ufc1	1:171288562-171295024	94.303
ENSMUSG00000020018	Snrpf	10:93583028-93589706	94.231
ENSMUSG00000031591	Asah1	8:41340196-41374773	94.096
ENSMUSG00000050043	Tmx2	2:84671315-84679140	93.932
ENSMUSG00000019173	Rab5c	11:100715008-100738215	93.894
ENSMUSG00000078713	Tomm5	4:45105207-45108114	93.814
ENSMUSG00000002014	Ssr4	X:73787027-73790830	93.809
ENSMUSG00000024758	Rtn3	19:7425900-7483289	93.695
ENSMUSG00000090136	Gm10177	9:37252921-37253365	93.658
ENSMUSG00000025410	Dctn2	10:127266261-127281959	93.613
ENSMUSG00000009633	G0s2	1:193272160-193273188	93.612
ENSMUSG00000081953	Gm12435	4:48344214-48345230	93.582
ENSMUSG00000021807	2700060E02Rik	14:19811401-19823823	93.521
ENSMUSG00000029478	Ncor2	5:125017152-125179219	93.473
ENSMUSG00000018965	Ywhah	5:33018815-33027966	93.262
ENSMUSG00000069117	Gm10260	13:97760129-97760588	93.214
ENSMUSG00000028932	Psmc2	5:21785282-21803787	93.128
ENSMUSG00000010097	Nxf1	19:8757072-8772456	93.043
ENSMUSG00000027002	Nckap1	2:80500511-80581380	93
ENSMUSG00000062981	Mrpl42	10:95480805-95501927	92.984
ENSMUSG00000039067	Psmd7	8:107580380-107588482	92.927
ENSMUSG00000029687	Ezh2	6:47530273-47595341	92.871
ENSMUSG00000087701	Gm13493	2:51871123-51871618	92.832
ENSMUSG00000031246	Sh3bgrl	X:109095364-109197873	92.681
ENSMUSG00000040385	Ppp1ca	19:4192157-4195419	92.635
ENSMUSG00000096994	PPP1CA	MG153_PATCH:4192156-4195418	92.635
ENSMUSG00000004040	Stat3	11:100885097-100939540	92.634
ENSMUSG00000078578	Ube2d3	3:135438296-135467178	92.609
ENSMUSG00000026229	Psmd1	1:86064386-86139151	92.589
ENSMUSG00000031827	Cotl1	8:119809224-119840579	92.581
ENSMUSG00000030591	Psmd8	7:29174187-29180701	92.374
ENSMUSG00000028568	Btf3l4	4:108814294-108833614	92.366
ENSMUSG00000036606	Plxnb2	15:89155548-89171120	92.36
ENSMUSG00000014226	Cacybp	1:160202366-160212892	92.276
ENSMUSG00000031781	Ciapin1	8:94819817-94838358	92.117
ENSMUSG00000055538	Zcchc24	14:25711641-25769039	92.064
ENSMUSG00000025724	Sec11a	7:80904888-80947780	91.997
ENSMUSG00000058569	Tmed9	13:55593134-55597663	91.88
ENSMUSG00000020440	Arf5	6:28423559-28426602	91.878
ENSMUSG00000004849	Ap1s1	5:137034992-137046135	91.796
ENSMUSG00000061390	Gm7866	9:72174578-72174959	91.706
ENSMUSG00000031403	Dkc1	X:75095853-75109777	91.66
ENSMUSG00000067847	Romo1	2:156144038-156145797	91.56
ENSMUSG00000005846	Rsl1d1	16:11192969-11203331	91.534
ENSMUSG00000019428	Fkbp8	8:70527723-70535328	91.477
ENSMUSG00000037852	Cpe	8:64592557-64693040	91.473
ENSMUSG00000015291	Gdi1	X:74304997-74311862	91.339
ENSMUSG00000020457	Drg1	11:3187359-3266415	91.175
ENSMUSG00000061479	Snrpa	7:27187004-27196271	91.101
ENSMUSG00000078652	Psme3	11:101316212-101323537	91.052
ENSMUSG00000038965	Ube2l3	16:17152012-17202649	91.003
ENSMUSG00000054405	Dnajc8	4:132535549-132553742	90.992
ENSMUSG00000040354	Mars	10:127296220-127311786	90.912
ENSMUSG00000037070	Rbmxl1	8:78505270-78508928	90.843
ENSMUSG00000023020	Cox14	15:99725617-99728136	90.717
ENSMUSG00000034088	Hdlbp	1:93405939-93478808	90.662
ENSMUSG00000024309	H2-Ke2	17:33938820-33940343	90.604
ENSMUSG00000004789	Dlst	12:85110832-85134091	90.319
ENSMUSG00000009549	Srp14	2:118475849-118479711	90.312
ENSMUSG00000021243	Fcf1	12:84970896-84983303	90.226
ENSMUSG00000030310	Slc6a1	6:114282634-114317522	90.165
ENSMUSG00000002741	Ykt6	11:5955692-5967780	90.165
ENSMUSG00000021811	Dnajc9	14:20384637-20388910	89.695
ENSMUSG00000040204	2810417H13Rik	9:65890236-65903266	89.6
ENSMUSG00000022407	Adsl	15:80948489-80970947	89.455
ENSMUSG00000031799	Tpm4	8:72134974-72153142	89.335
ENSMUSG00000052997	Uba2	7:34140688-34169599	89.271
ENSMUSG00000024914	Drap1	19:5422804-5424979	89.259
ENSMUSG00000024853	Sf3b2	19:5273922-5295455	89.194
ENSMUSG00000027422	Rrbp1	2:143947394-144011263	89.17
ENSMUSG00000021040	Slirp	12:87443895-87452206	89.161
ENSMUSG00000024091	Vapa	17:65580055-65613555	89.032
ENSMUSG00000001642	Akr1b3	6:34303933-34317497	88.876
ENSMUSG00000039347	Atp6v0e2	6:48537568-48541798	88.793
ENSMUSG00000049760	2410015M20Rik	17:56607451-56609771	88.735
ENSMUSG00000005417	Mprip	11:59661304-59780860	88.539
ENSMUSG00000035198	Tubg1	11:101119937-101126419	88.534
ENSMUSG00000034160	Ogt	X:101640059-101684351	88.416
ENSMUSG00000042462	Dctpp1	7:127256958-127260709	88.411
ENSMUSG00000041879	Ipo9	1:135382311-135430499	88.399
ENSMUSG00000017286	Glod4	11:76120986-76243725	88.128
ENSMUSG00000021266	Wars	12:108860029-108894174	88.102
ENSMUSG00000005881	Ergic3	2:156008044-156018279	88.075
ENSMUSG00000028741	Mrto4	4:139347434-139352576	88.057
ENSMUSG00000037851	Iars	13:49682099-49734267	88.017
ENSMUSG00000032715	Trib3	2:152337421-152344032	88.002
ENSMUSG00000018849	Wwc1	11:35838399-35980527	87.631
ENSMUSG00000081552	Gm12328	11:73771923-73772120	87.481
ENSMUSG00000017631	Abr	11:76416733-76622314	87.386
ENSMUSG00000001473	Tubb6	18:67390716-67402748	87.377
ENSMUSG00000039515	Ppp2r4	2:30416038-30447806	87.37
ENSMUSG00000028675	Pnrc2	4:135870917-135873850	87.357
ENSMUSG00000060261	Gtf2i	5:134237833-134314760	87.287
ENSMUSG00000032366	Tpm1	9:67022589-67049406	87.105
ENSMUSG00000019877	Serinc1	10:57515773-57532530	87.072
ENSMUSG00000024953	Prdx5	19:6906696-6910106	86.826
ENSMUSG00000034192	Lsm3	6:91515927-91522625	86.707
ENSMUSG00000022463	Srebf2	15:82147265-82205376	86.666
ENSMUSG00000092341	Malat1	19:5795689-5802672	86.564
ENSMUSG00000060198	Gm11353	13:26492513-26493219	86.493
ENSMUSG00000030058	Copg1	6:87887813-87913595	86.323
ENSMUSG00000015937	H2afy	13:56073618-56136361	86.23
ENSMUSG00000032116	Stt3a	9:36729343-36767679	86.205
ENSMUSG00000029686	Cul1	6:47453397-47526139	86.142
ENSMUSG00000027455	Nsfl1c	2:151494181-151511414	86.122
ENSMUSG00000063015	Ccni	5:93181932-93206495	85.964
ENSMUSG00000024393	Prrc2a	17:35149075-35164897	85.895
ENSMUSG00000028426	Rad23b	4:55350042-55392237	85.667
ENSMUSG00000010755	Cars	7:143557229-143600090	85.628
ENSMUSG00000020547	Bzw2	12:36091845-36156825	85.606
ENSMUSG00000021288	Klc1	12:111758848-111807844	85.602
ENSMUSG00000040479	Dgkz	2:91932823-91975864	85.579
ENSMUSG00000059552	Trp53	11:69580358-69591873	85.528
ENSMUSG00000026755	Arpc5l	2:39008075-39015877	85.483
ENSMUSG00000032826	Ank2	3:126921605-127499259	85.468
ENSMUSG00000028070	Apoa1bp	3:88056522-88058495	85.43
ENSMUSG00000028194	Ddah1	3:145758674-145894277	85.308
ENSMUSG00000056209	Npm3	19:45747733-45749591	85.271
ENSMUSG00000078923	Ube2v1	2:167607637-167632095	85.188
ENSMUSG00000020265	Sumo3	10:77606096-77641543	85.156
ENSMUSG00000054312	Mrps21	3:95862633-95871519	85.113
ENSMUSG00000026603	Smyd2	1:189880491-189922363	85.051
ENSMUSG00000002395	Use1	8:71366847-71369732	84.945
ENSMUSG00000006315	Tmem147	7:30727700-30729534	84.94
ENSMUSG00000025487	Psmd13	7:140881967-140898643	84.855
ENSMUSG00000021701	Plk2	13:110395043-110400844	84.822
ENSMUSG00000029147	Ppm1g	5:31202667-31220545	84.747
ENSMUSG00000028609	Magoh	4:107879754-107887424	84.659
ENSMUSG00000025982	Sf3b1	1:54985168-55027478	84.579
ENSMUSG00000025381	Cnpy2	10:128322458-128327187	84.576
ENSMUSG00000005481	Ddx39	8:83715176-83726892	84.556
ENSMUSG00000021282	Eif5	12:111538100-111546753	84.55
ENSMUSG00000058833	2810428I15Rik	8:70504291-70506752	84.532
ENSMUSG00000067194	Eif1ax	X:159372177-159389928	84.495
ENSMUSG00000020850	Prpf8	11:75486815-75509449	84.116
ENSMUSG00000039959	Hip1	5:135406522-135545122	84.094
ENSMUSG00000093989	Rnasek	11:70238123-70239842	84.092
ENSMUSG00000083754	Gm7803	X:50325516-50326532	83.879
ENSMUSG00000031701	Dnaja2	8:85537639-85555271	83.87
ENSMUSG00000020108	Ddit4	10:59949674-59951770	83.805
ENSMUSG00000013698	Pea15a	1:172196727-172206804	83.787
ENSMUSG00000027613	Eif6	2:155819831-155826925	83.471
ENSMUSG00000015714	Cers2	3:95314791-95323592	83.325
ENSMUSG00000036402	Gng12	6:66896396-67021350	83.27
ENSMUSG00000030785	Cox6a2	7:128205435-128206366	83.164
ENSMUSG00000008140	Emc10	7:44489936-44496529	83.158
ENSMUSG00000057262	Gm10020	15:52477613-52478228	83.018
ENSMUSG00000027131	Emc4	2:112363010-112368027	82.986
ENSMUSG00000003848	Nob1	8:107412485-107425051	82.91
ENSMUSG00000078622	Ccdc47	11:106197407-106216344	82.851
ENSMUSG00000004535	Tax1bp1	6:52713728-52766780	82.834
ENSMUSG00000030678	Maz	7:127022142-127026479	82.765
ENSMUSG00000005510	Ndufs3	2:90894633-90904827	82.706
ENSMUSG00000021102	Glrx5	12:105032688-105040910	82.675
ENSMUSG00000020315	Sptbn1	11:30099394-30268175	82.663
ENSMUSG00000006356	Crip2	12:113140235-113145504	82.653
ENSMUSG00000015932	Dstn	2:143915319-143943324	82.617
ENSMUSG00000008690	Ncaph2	15:89355718-89372826	82.606
ENSMUSG00000022255	Mtdh	15:34082693-34142386	82.6
ENSMUSG00000051515	Fam181b	7:93079878-93081715	82.257
ENSMUSG00000067377	Tspan6	X:133891067-133898429	82.144
ENSMUSG00000073481	37316	1:184813067-184846451	82.071
ENSMUSG00000027944	Hax1	3:89995456-89998686	81.998
ENSMUSG00000066232	Ipo7	7:110018424-110055114	81.899
ENSMUSG00000031683	Lsm6	8:78804864-78821140	81.831
ENSMUSG00000029003	Mad2l2	4:148130383-148145699	81.817
ENSMUSG00000020153	Ndufs7	10:80249120-80256794	81.817
ENSMUSG00000020935	Dcakd	11:102994046-103028333	81.667
ENSMUSG00000036241	Ube2r2	4:41135742-41193380	81.624
ENSMUSG00000071451	Psmg4	13:34162963-34178172	81.512
ENSMUSG00000024335	Brd2	17:34112022-34122634	81.492
ENSMUSG00000068014	Gm14648	X:47900344-47900827	81.47
ENSMUSG00000013701	Timm23	14:32180161-32201898	81.468
ENSMUSG00000029462	Vps29	5:122354368-122364984	81.401
ENSMUSG00000039680	Mrps6	16:92058269-92112227	81.285
ENSMUSG00000006299	Aamp	1:74279839-74284738	81.164
ENSMUSG00000030298	Sec13	6:113728066-113740743	81.034
ENSMUSG00000038467	Chmp4b	2:154651704-154694785	81.02
ENSMUSG00000025374	Nabp2	10:128401394-128411492	80.958
ENSMUSG00000037916	Ndufv1	19:4007496-4012806	80.669
ENSMUSG00000042699	Dhx9	1:153455757-153487660	80.607
ENSMUSG00000004530	Coro1c	5:113842435-113908758	80.531
ENSMUSG00000033916	Chmp2a	7:13032005-13034777	80.478
ENSMUSG00000020250	Txnrd1	10:82859205-82897724	80.437
ENSMUSG00000080875	Gm7332	5:9260944-9261388	80.421
ENSMUSG00000043962	Thrap3	4:126164081-126202760	80.333
ENSMUSG00000030127	Cops7a	6:124958412-124965538	80.293
ENSMUSG00000001783	Rtcb	10:85938636-85957823	80.279
ENSMUSG00000068748	Ptprz1	6:22875501-23052916	80.093
ENSMUSG00000022892	App	16:84954439-85173707	80.052
ENSMUSG00000026245	Farsb	1:78417957-78488859	79.915
ENSMUSG00000016534	Lamp2	X:38401356-38456454	79.833
ENSMUSG00000039682	Lap3	5:45493373-45512674	79.718
ENSMUSG00000028676	Srsf10	4:135855746-135869908	79.692
ENSMUSG00000017421	Zfp207	11:80383278-80405733	79.687
ENSMUSG00000035152	Ap2b1	11:83299023-83405035	79.646
ENSMUSG00000018858	Ict1	11:115403751-115412674	79.644
ENSMUSG00000071533	Pcnp	16:56007244-56029739	79.616
ENSMUSG00000051853	Arf3	15:98737620-98763214	79.58
ENSMUSG00000052752	Traf7	17:24508561-24527938	79.546
ENSMUSG00000025439	Clns1a	7:97696633-97718879	79.378
ENSMUSG00000005687	Bcas2	3:103171654-103179166	79.323
ENSMUSG00000024811	Tnks2	19:36834231-36893477	79.317
ENSMUSG00000024217	Snrpc	17:27839973-27851968	79.054
ENSMUSG00000015217	Hmgb3	X:71555917-71560676	78.813
ENSMUSG00000021156	Zmynd11	13:9684835-9765321	78.785
ENSMUSG00000029152	Ociad1	5:73292793-73314077	78.759
ENSMUSG00000006024	Napa	7:16098457-16117975	78.679
ENSMUSG00000031388	Naa10	X:73916872-73921944	78.627
ENSMUSG00000040667	Nup88	11:70943057-70969973	78.532
ENSMUSG00000052738	Suclg1	6:73248381-73276911	78.451
ENSMUSG00000066036	Ubr4	4:139352608-139489588	78.295
ENSMUSG00000058756	Thra	11:98740637-98769006	78.224
ENSMUSG00000073155	1810058I24Rik	6:35252653-35263496	78.195
ENSMUSG00000025228	Actr1a	19:46376813-46395735	78.185
ENSMUSG00000025408	Ddit3	10:127290773-127296288	78.18
ENSMUSG00000097347	Gm17275	1:180802567-180809483	78.171
ENSMUSG00000015759	Cnih1	14:46775581-46788411	78.147
ENSMUSG00000099164	RANBP1	MG3833_PATCH:18239783-18248732	78.134
ENSMUSG00000018707	Dync1h1	12:110601451-110666945	77.968
ENSMUSG00000018042	Cyb5r3	15:83153493-83172592	77.952
ENSMUSG00000024181	Mrpl28	17:26123519-26126613	77.934
ENSMUSG00000092035	Peg10	6:4747305-4760517	77.913
ENSMUSG00000094664	Rpl35a-ps6	5:123255480-123255813	77.908
ENSMUSG00000083424	Rpl35a-ps4	2:108874925-108875258	77.869
ENSMUSG00000047676	Rpsa-ps10	3:150072589-150073620	77.798
ENSMUSG00000031565	Fgfr1	8:25513653-25575714	77.78
ENSMUSG00000068290	Ddrgk1	2:130653959-130664659	77.769
ENSMUSG00000026526	Fh1	1:175600373-175625635	77.764
ENSMUSG00000028156	Eif4e	3:138526190-138557599	77.67
ENSMUSG00000029642	Polr1d	5:147077049-147111361	77.665
ENSMUSG00000018761	Mpdu1	11:69656696-69662642	77.637
ENSMUSG00000067575	Rpl35a-ps3	17:29136971-29137304	77.629
ENSMUSG00000065990	Aurkaip1	4:155831271-155833130	77.625
ENSMUSG00000030062	Rpn1	6:88084472-88105304	77.6
ENSMUSG00000074516	Gm10709	9:7751671-7752325	77.551
ENSMUSG00000042737	Dpm3	3:89259357-89267079	77.45
ENSMUSG00000022010	Tsc22d1	14:76414960-76507765	77.447
ENSMUSG00000025137	Pcyt2	11:120610086-120617936	77.419
ENSMUSG00000055681	Cope	8:70302517-70312993	77.418
ENSMUSG00000031328	Flna	X:74223460-74249820	77.412
ENSMUSG00000024767	Otub1	19:7198201-7206316	77.394
ENSMUSG00000006095	Tbcb	7:30224130-30232272	77.389
ENSMUSG00000041740	Rnf10	5:115241411-115272898	77.374
ENSMUSG00000025451	Paip1	13:119428600-119458218	77.297
ENSMUSG00000095677	Dynlt1f	17:6648940-6655939	77.22
ENSMUSG00000036199	Ndufa13	8:69894187-69902558	77.202
ENSMUSG00000067147	Rpl7a-ps11	X:166854189-166855053	77.117
ENSMUSG00000041084	Ostc	3:130695920-130709444	77.024
ENSMUSG00000003868	Ruvbl2	7:45421851-45438096	76.826
ENSMUSG00000031751	Amfr	8:93971587-94012663	76.729
ENSMUSG00000037458	Azin1	15:38487429-38519266	76.688
ENSMUSG00000095427	Rps2-ps6	14:76236687-76237353	76.563
ENSMUSG00000005973	Rcn1	2:105386290-105399319	76.446
ENSMUSG00000019054	Fis1	5:136953274-136966234	76.42
ENSMUSG00000028152	Tspan5	3:138742194-138904433	76.321
ENSMUSG00000025574	Tk1	11:117815525-117826092	76.32
ENSMUSG00000037266	D4Wsu53e	4:134923591-134927671	76.31
ENSMUSG00000075053	Vdac3-ps1	13:18030323-18031629	76.292
ENSMUSG00000064068	Mtx1	3:89209080-89227088	76.199
ENSMUSG00000017716	Birc5	11:117849250-117855743	76.196
ENSMUSG00000031532	Tmem66	8:34154562-34170845	76.179
ENSMUSG00000080242	Gm15487	6:37805974-37807091	76.105
ENSMUSG00000078965	Gm12033	11:20334833-20336086	76.099
ENSMUSG00000003099	Ppp5c	7:17004639-17027924	76.056
ENSMUSG00000020152	Actr2	11:20062303-20112913	76.052
ENSMUSG00000000184	Ccnd2	6:127125778-127151048	75.996
ENSMUSG00000004364	Cul3	1:80264922-80340480	75.947
ENSMUSG00000091957	Rps2-ps10	18:61259039-61259987	75.933
ENSMUSG00000020863	Luc7l3	11:94287889-94321988	75.922
ENSMUSG00000020477	Mrps24	11:5703982-5715680	75.862
ENSMUSG00000084304	Gm6142	16:4320355-4320680	75.834
ENSMUSG00000027423	Snx5	2:144250122-144270906	75.787
ENSMUSG00000027777	Schip1	3:68064801-68626481	75.776
ENSMUSG00000028790	Khdrbs1	4:129703163-129742303	75.684
ENSMUSG00000094446	Gm6344	13:55085776-55086259	75.644
ENSMUSG00000015806	Qdpr	5:45434031-45450235	75.617
ENSMUSG00000005981	Trap1	16:4039970-4077827	75.549
ENSMUSG00000041313	Slc7a1	5:148327409-148399904	75.444
ENSMUSG00000031078	Cttn	7:144435732-144471009	75.367
ENSMUSG00000020706	Ftsj3	11:106249141-106256079	75.346
ENSMUSG00000058355	Abce1	8:79683441-79711740	75.332
ENSMUSG00000029538	Srsf9	5:115327176-115333080	75.316
ENSMUSG00000028249	Sdcbp	4:6365649-6408423	75.273
ENSMUSG00000026895	Ndufa8	2:36036325-36049406	75.209
ENSMUSG00000027680	Fxr1	3:34020078-34069342	75.156
ENSMUSG00000025503	Taldo1	7:141392198-141402968	75.148
ENSMUSG00000030717	Nupr1	7:126623248-126627010	75.09
ENSMUSG00000028796	Phc2	4:128654701-128752881	75.077
ENSMUSG00000022961	Son	16:91647505-91679221	74.877
ENSMUSG00000001228	Uhrf1	17:56303320-56323486	74.842
ENSMUSG00000056820	Tsnax	8:125012996-125034192	74.833
ENSMUSG00000052681	Rap1b	10:117814470-117845935	74.831
ENSMUSG00000005732	Ranbp1	16:18239783-18248732	74.8
ENSMUSG00000027893	Ahcyl1	3:107663117-107696560	74.792
ENSMUSG00000021774	Ube2e1	14:18282721-18331859	74.767
ENSMUSG00000038456	Dennd2a	6:39462377-39557867	74.684
ENSMUSG00000029781	Fkbp9	6:56832058-56879358	74.649
ENSMUSG00000021606	Ndufs6	13:73319873-73328542	74.543
ENSMUSG00000037815	Ctnna1	18:35118887-35254773	74.54
ENSMUSG00000044155	Naa38	6:18848578-18855751	74.483
ENSMUSG00000046341	Gm11223	4:69925200-69926171	74.459
ENSMUSG00000032481	Smarcc1	9:110132036-110240178	74.415
ENSMUSG00000028757	Ddost	4:138304729-138312628	74.398
ENSMUSG00000022553	Maf1	15:76351293-76354380	74.388
ENSMUSG00000068262	Gm5879	6:87764992-87766204	74.377
ENSMUSG00000029076	Sdf4	4:155992871-156013610	74.358
ENSMUSG00000049327	Setd8	5:124439929-124462308	74.281
ENSMUSG00000024997	Prdx3	19:60864050-60874556	74.276
ENSMUSG00000051154	Commd3	2:18672383-18676231	74.267
ENSMUSG00000078427	Sarnp	10:128821770-128877638	74.193
ENSMUSG00000030077	Chl1	6:103510875-103733035	74.185
ENSMUSG00000028800	Hdac1	4:129516103-129542713	74.138
ENSMUSG00000019471	Cdc37	9:21138540-21149906	74.137
ENSMUSG00000022437	Samm50	15:84192232-84214303	74.073
ENSMUSG00000032050	Rdx	9:52047149-52088737	74.021
ENSMUSG00000054808	Actn4	7:28893247-28962340	73.966
ENSMUSG00000020122	Egfr	11:16752202-16918158	73.942
ENSMUSG00000021831	Ero1l	14:45283091-45318572	73.905
ENSMUSG00000058905	Gm10051	5:133475094-133475587	73.857
ENSMUSG00000060904	Arl1	10:88730857-88744094	73.825
ENSMUSG00000024870	Rab1b	19:5099206-5106996	73.788
ENSMUSG00000013160	Atp6v0d1	8:105524464-105566047	73.624
ENSMUSG00000027752	Exosc8	3:54728677-54735393	73.584
ENSMUSG00000068744	Psrc1	3:108383838-108388231	73.582
ENSMUSG00000020946	Gosr2	11:103676848-103697898	73.466
ENSMUSG00000013236	Ptprs	17:56412430-56476483	73.443
ENSMUSG00000029017	Pmpcb	5:21737140-21757152	73.408
ENSMUSG00000026064	Ptp4a1	1:30940302-30949770	73.37
ENSMUSG00000000902	Smarcb1	10:75896768-75921617	73.338
ENSMUSG00000067547	Gm7666	15:6653922-6654741	73.283
ENSMUSG00000095526	Gm10243	6:48523455-48523885	73.282
ENSMUSG00000001285	Myg1	15:102331708-102338139	73.261
ENSMUSG00000022757	Tfg	16:56690331-56717450	73.214
ENSMUSG00000081214	Rpl35a-ps2	1:181241944-181242367	73.156
ENSMUSG00000030232	Aebp2	6:140622448-140678472	73.064
ENSMUSG00000026020	Nop58	1:59685005-59711510	73.051
ENSMUSG00000017188	Coa3	11:101277967-101279114	73.05
ENSMUSG00000025950	Idh1	1:65158615-65186479	72.97
ENSMUSG00000051234	Rnf7	9:96470940-96478675	72.941
ENSMUSG00000038909	Kat7	11:95274258-95310246	72.834
ENSMUSG00000092203	1110038B12Rik	17:34950237-34952471	72.784
ENSMUSG00000027479	Mapre1	2:153741273-153773310	72.763
ENSMUSG00000059040	Gm5506	18:48045334-48048378	72.627
ENSMUSG00000028792	Ak2	4:128991957-129011529	72.603
ENSMUSG00000020483	Dynll2	11:87979524-87987533	72.538
ENSMUSG00000069565	Dazap1	10:80261485-80288408	72.508
ENSMUSG00000027374	Mrps5	2:127587221-127606829	72.459
ENSMUSG00000022174	Dad1	14:54235478-54254104	72.457
ENSMUSG00000018585	Atox1	11:55446640-55461239	72.407
ENSMUSG00000023942	Slc29a1	17:45585199-45599606	72.385
ENSMUSG00000029063	Nadk	4:155562377-155591001	72.293
ENSMUSG00000006058	Snf8	11:96034884-96047430	72.269
ENSMUSG00000032279	Idh3a	9:54586510-54604661	72.263
ENSMUSG00000001016	Ilf2	3:90476200-90488379	72.262
ENSMUSG00000004394	Tmed4	11:6270368-6274870	72.255
ENSMUSG00000028745	Capzb	4:139192898-139291818	72.253
ENSMUSG00000029723	Tsc22d4	5:137745729-137768450	72.24
ENSMUSG00000058625	Gm17383	18:82338773-82339816	72.184
ENSMUSG00000071653	1810009A15Rik	19:8888902-8890740	72.171
ENSMUSG00000028797	Tmem234	4:129600667-129624059	72.17
ENSMUSG00000019841	Rev3l	10:39732117-39875211	72.152
ENSMUSG00000020720	Psmd12	11:107479483-107504362	72.113
ENSMUSG00000026087	Mrpl30	1:37890476-37898535	72.1
ENSMUSG00000041729	Coro2b	9:62419491-62537044	72.098
ENSMUSG00000080859	Rpl10-ps1	2:105554200-105554845	72.097
ENSMUSG00000079658	Tceb1	1:16642765-16656865	72.093
ENSMUSG00000020900	Myh10	11:68691558-68816632	71.964
ENSMUSG00000021361	Tmem14c	13:41016249-41022575	71.927
ENSMUSG00000031985	Gnpat	8:124863032-124890057	71.825
ENSMUSG00000028552	Eps15	4:109280267-109387817	71.782
ENSMUSG00000020780	Srp68	11:116245165-116274217	71.768
ENSMUSG00000031672	Got2	8:95864133-95888547	71.721
ENSMUSG00000022051	Bnip3l	14:66985238-67008877	71.636
ENSMUSG00000021417	Eci2	13:34977747-35027094	71.607
ENSMUSG00000032320	Rcn2	9:56041844-56061882	71.59
ENSMUSG00000058258	Idi1	13:8885500-8892451	71.581
ENSMUSG00000062169	Cnih4	1:181150930-181168994	71.555
ENSMUSG00000018398	39692	11:53519256-53549565	71.491
ENSMUSG00000092074	Dynlt1a	17:6310546-6317474	71.484
ENSMUSG00000027331	Knstrn	2:118814002-118853957	71.42
ENSMUSG00000040725	Hnrnpul1	7:25721497-25754730	71.344
ENSMUSG00000028364	Tnc	4:63959784-64047015	71.339
ENSMUSG00000030037	Mrpl53	6:83109094-83109939	71.221
ENSMUSG00000020736	Nt5c	11:115490419-115491862	71.215
ENSMUSG00000027411	Vps16	2:130424338-130444269	71.15
ENSMUSG00000029622	Arpc1b	5:145114214-145130705	71.149
ENSMUSG00000025544	Tm9sf2	14:122107037-122159604	71.088
ENSMUSG00000031299	Pdha1	X:160122208-160138413	71.08
ENSMUSG00000022433	Csnk1e	15:79417855-79443919	71.04
ENSMUSG00000059182	Skap2	6:51859165-52012549	70.937
ENSMUSG00000044502	Bod1	11:31665180-31671885	70.918
ENSMUSG00000067719	Gm10221	5:24581457-24581879	70.876
ENSMUSG00000030824	Nucb1	7:45492873-45510406	70.874
ENSMUSG00000040618	Pck2	14:55540265-55550017	70.865
ENSMUSG00000096319	Gm8226	9:84423957-84424826	70.863
ENSMUSG00000002718	Cse1l	2:166906039-166946389	70.791
ENSMUSG00000035150	Eif2s3x	X:94188706-94212862	70.626
ENSMUSG00000015804	Med28	5:45520220-45529276	70.617
ENSMUSG00000026192	Atic	1:71557149-71579631	70.615
ENSMUSG00000081535	Gm15453	1:150264924-150266056	70.418
ENSMUSG00000029036	Atad3a	4:155740640-155761093	70.398
ENSMUSG00000030983	Bccip	7:133709332-133721145	70.389
ENSMUSG00000061111	Fam195b	11:120542887-120549727	70.379
ENSMUSG00000023307	38412	19:37207542-37222139	70.366
ENSMUSG00000036371	Serbp1	6:67266978-67289302	70.33
ENSMUSG00000023861	Mpc1	17:8282903-8297661	70.271
ENSMUSG00000091421	Gm4202	3:92689424-92690163	70.268
ENSMUSG00000032412	Atp1b3	9:96332679-96364299	70.255
ENSMUSG00000091896	Ube2d2a	18:35771558-35807172	70.202
ENSMUSG00000079480	Pin4	X:102119446-102127669	70.194
ENSMUSG00000013662	Atad1	19:32672562-32712298	70.193
ENSMUSG00000003955	Fam162a	16:36043843-36071515	70.185
ENSMUSG00000028759	Hp1bp3	4:138216295-138244683	70.182
ENSMUSG00000029840	Mtpn	6:35508905-35539888	70.158
ENSMUSG00000029110	Rnf4	5:34336288-34355629	70.109
ENSMUSG00000020390	Ube2b	11:51985496-52000762	70.106
ENSMUSG00000020142	Slc1a4	11:20302179-20332713	70.096
ENSMUSG00000068923	Syt11	3:88744699-88775164	70.035
ENSMUSG00000028873	Cdca8	4:124918464-124939311	69.931
ENSMUSG00000020107	Anapc16	10:59987408-60003135	69.841
ENSMUSG00000017485	Top2b	14:16365178-16430787	69.749
ENSMUSG00000028180	Zranb2	3:157534159-157548390	69.708
ENSMUSG00000026223	Itm2c	1:85894280-85908675	69.689
ENSMUSG00000024283	Wac	18:7868831-7973547	69.688
ENSMUSG00000062580	Timm17a	1:135301531-135313778	69.681
ENSMUSG00000027433	Xrn2	2:147012995-147078000	69.573
ENSMUSG00000010608	Rbm25	12:83631235-83683123	69.567
ENSMUSG00000032314	Etfa	9:55454507-55512243	69.559
ENSMUSG00000007836	Hnrnpa0	13:58125878-58128556	69.528
ENSMUSG00000049401	Ogfr	2:180589244-180595836	69.427
ENSMUSG00000018583	G3bp1	11:55469684-55504838	69.397
ENSMUSG00000006273	Atp6v1b2	8:69088645-69113711	69.352
ENSMUSG00000019818	Cd164	10:41519499-41531042	69.211
ENSMUSG00000047945	Marcksl1	4:129513580-129515985	69.183
ENSMUSG00000032096	Arcn1	9:44741563-44767845	69.177
ENSMUSG00000027091	Zc3h15	2:83644434-83664622	69.08
ENSMUSG00000026878	Rab14	2:35180204-35201120	69.049
ENSMUSG00000001576	Ergic1	17:26561488-26656931	69.047
ENSMUSG00000029918	Mrps33	6:39801803-39810988	68.937
ENSMUSG00000028567	Txndc12	4:108834600-108862127	68.917
ENSMUSG00000035215	Lsm7	10:80852824-80855209	68.908
ENSMUSG00000020873	Slc35b1	11:95384691-95391776	68.903
ENSMUSG00000021537	Cetn3	13:81783291-81797143	68.882
ENSMUSG00000039041	Adrm1	2:180171484-180176286	68.861
ENSMUSG00000027206	Cops2	2:125830303-125859139	68.689
ENSMUSG00000000441	Raf1	6:115618066-115676635	68.594
ENSMUSG00000042682	Selk	14:29968307-29975074	68.52
ENSMUSG00000032397	Tipin	9:64281606-64304792	68.512
ENSMUSG00000005312	Ubqln1	13:58176155-58215653	68.51
ENSMUSG00000000001	Gnai3	3:108107279-108146146	68.461
ENSMUSG00000033161	Atp1a1	3:101576218-101604603	68.424
ENSMUSG00000026674	Ddr2	1:169972307-170110501	68.403
ENSMUSG00000030934	Oat	7:132557474-132576398	68.399
ENSMUSG00000078348	Sf3b5	10:13008449-13009182	68.365
ENSMUSG00000049960	Mrps16	14:20391230-20393555	68.315
ENSMUSG00000032803	Cdv3	9:103353101-103365780	68.202
ENSMUSG00000037152	Ndufc1	3:51404676-51408988	68.144
ENSMUSG00000024097	Srsf7	17:80200088-80207305	68.075
ENSMUSG00000029911	Ssbp1	6:40471351-40481823	68.073
ENSMUSG00000059355	BC056474	8:85080739-85082339	68.045
ENSMUSG00000020485	Supt4a	11:87737551-87743623	67.895
ENSMUSG00000020290	Xpo1	11:23256040-23298249	67.885
ENSMUSG00000080885	Rpl10-ps6	19:37295154-37295796	67.877
ENSMUSG00000003402	Prkcsh	9:22003034-22014219	67.815
ENSMUSG00000059714	Flot1	17:35823229-35832791	67.806
ENSMUSG00000027203	Dut	2:125247189-125258608	67.755
ENSMUSG00000031924	Cyb5b	8:107150660-107187470	67.693
ENSMUSG00000037278	Tmem97	11:78541816-78550777	67.682
ENSMUSG00000022992	Kansl2	15:98518820-98534244	67.637
ENSMUSG00000009470	Tnpo1	13:98839018-98926384	67.54
ENSMUSG00000015575	Atp6v0e	17:26676395-26699644	67.529
ENSMUSG00000049932	H2afx	9:44334714-44336071	67.476
ENSMUSG00000003438	Timm50	7:28305515-28312072	67.47
ENSMUSG00000013622	Atraid	5:31048311-31054633	67.454
ENSMUSG00000028656	Cap1	4:122859046-122886056	67.448
ENSMUSG00000035203	Epn1	7:5080234-5098178	67.426
ENSMUSG00000021996	Esd	14:74732296-74750765	67.392
ENSMUSG00000061032	Rrp1	10:78400361-78413043	67.351
ENSMUSG00000034674	Tdg	10:82629827-82650799	67.33
ENSMUSG00000057236	Rbbp4	4:129307099-129335370	67.301
ENSMUSG00000025162	Csnk1d	11:120961748-120991330	67.268
ENSMUSG00000070544	Top1	2:160645887-160722764	67.111
ENSMUSG00000036504	Phpt1	2:25573429-25575224	67.086
ENSMUSG00000025465	Echs1	7:140105709-140116476	67.079
ENSMUSG00000030846	Tial1	7:128439776-128461717	67.035
ENSMUSG00000033845	Mrpl15	1:4773205-4785739	66.984
ENSMUSG00000083773	Gm13394	2:28933474-28934652	66.97
ENSMUSG00000022033	Pbk	14:65805836-65817822	66.958
ENSMUSG00000021096	Ppm1a	12:72761210-72794940	66.938
ENSMUSG00000037966	Ninj1	13:49187484-49196244	66.935
ENSMUSG00000030867	Plk1	7:122159436-122169875	66.925
ENSMUSG00000038762	Abcf1	17:35956818-35969761	66.915
ENSMUSG00000060739	Nsa2	13:97129426-97137926	66.914
ENSMUSG00000024360	Etf1	18:34902784-34932007	66.911
ENSMUSG00000024346	Pfdn1	18:36403678-36454495	66.901
ENSMUSG00000025135	Anapc11	11:120598420-120608198	66.876
ENSMUSG00000014959	Gorasp2	2:70661575-70712636	66.865
ENSMUSG00000027469	Tpx2	2:152847963-152895321	66.8
ENSMUSG00000031197	Vbp1	X:75514298-75534942	66.694
ENSMUSG00000090458	Gm17122	5:113842600-113843116	66.671
ENSMUSG00000032288	Imp3	9:56937499-56938397	66.67
ENSMUSG00000058454	Dhcr7	7:143823144-143848410	66.632
ENSMUSG00000023092	Fhl1	X:56731786-56793346	66.604
ENSMUSG00000030842	Lamtor1	7:101905836-101911901	66.597
ENSMUSG00000028603	Scp2	4:108043838-108144998	66.543
ENSMUSG00000023067	Cdkn1a	17:29090978-29100722	66.502
ENSMUSG00000006740	Kif5b	18:6201001-6242174	66.489
ENSMUSG00000090247	Bloc1s1	10:128917881-128924035	66.474
ENSMUSG00000022451	Twf1	15:94577950-94589889	66.438
ENSMUSG00000046516	Cox17	16:38346990-38352763	66.406
ENSMUSG00000029048	Rer1	4:155074109-155086382	66.385
ENSMUSG00000085425	Gm15648	16:17152629-17153704	66.381
ENSMUSG00000032215	Rsl24d1	9:73113425-73123333	66.349
ENSMUSG00000058013	40787	5:93093456-93174958	66.347
ENSMUSG00000034758	Tle6	10:81590903-81601073	66.329
ENSMUSG00000055612	Cdca7	2:72476158-72486893	66.312
ENSMUSG00000089944	Gm8292	1:55335366-55335883	66.274
ENSMUSG00000052926	Rnaseh2a	8:84956609-84969767	66.261
ENSMUSG00000029177	Cenpa	5:30666776-30674827	66.257
ENSMUSG00000079197	Psme2	14:55587440-55591113	66.241
ENSMUSG00000028945	Rheb	5:24802822-24842624	66.236
ENSMUSG00000094724	Rnaset2b	17:6978859-7011299	66.181
ENSMUSG00000022974	Paxbp1	16:91014036-91044543	66.101
ENSMUSG00000032745	Gpbp1	13:111425679-111490111	66.053
ENSMUSG00000059734	Ndufs8	19:3908869-3912717	66.053
ENSMUSG00000020029	Nudt4	10:95547006-95564167	66.043
ENSMUSG00000001911	Nfix	8:84699875-84800344	66.015
ENSMUSG00000038991	Txndc5	13:38500272-38528824	65.966
ENSMUSG00000006373	Pgrmc1	X:36598205-36606079	65.924
ENSMUSG00000020859	Spag9	11:93996090-94126085	65.902
ENSMUSG00000021486	Prelid1	13:55322054-55325271	65.695
ENSMUSG00000022391	Rangap1	15:81704247-81729919	65.632
ENSMUSG00000047793	Sned1	1:93235840-93301065	65.629
ENSMUSG00000019689	1110001J03Rik	6:38533501-38539449	65.562
ENSMUSG00000022752	Tomm70a	16:57121713-57154530	65.559
ENSMUSG00000028902	Sf3a3	4:124714775-124732460	65.439
ENSMUSG00000020256	Aldh1l2	10:83487449-83534140	65.357
ENSMUSG00000022427	Tomm22	15:79670860-79672862	65.345
ENSMUSG00000062203	Gspt1	16:11219291-11254270	65.312
ENSMUSG00000001017	Chtop	3:90498955-90509498	65.241
ENSMUSG00000018666	Cbx1	11:96789126-96808640	65.186
ENSMUSG00000000751	Rpa1	11:75298165-75348324	65.183
ENSMUSG00000058239	Usf2	7:30945251-30956803	65.154
ENSMUSG00000015889	Lta4h	10:93453395-93484896	65.047
ENSMUSG00000094326	Gm10045	17:29308137-29308620	65.002
ENSMUSG00000071646	Mta2	19:8941874-8952303	65
ENSMUSG00000061136	Prpf40a	2:53134703-53191284	64.97
ENSMUSG00000004610	Etfb	7:43444107-43457800	64.929
ENSMUSG00000082475	Gm7206	14:45713343-45713723	64.895
ENSMUSG00000032187	Smarca4	9:21616168-21704230	64.82
ENSMUSG00000030029	Lrig1	6:94604528-94700158	64.819
ENSMUSG00000026511	Srp9	1:182124736-182132407	64.789
ENSMUSG00000042606	Hirip3	7:126861971-126865377	64.762
ENSMUSG00000078656	Vps25	11:101253706-101259549	64.735
ENSMUSG00000038014	Fam120a	13:48879218-48968017	64.735
ENSMUSG00000024176	Sox8	17:25565891-25570686	64.69
ENSMUSG00000038005	2700029M09Rik	8:60890417-60907580	64.664
ENSMUSG00000047187	Rab2a	4:8535643-8607778	64.653
ENSMUSG00000039953	Clstn1	4:149586467-149648899	64.633
ENSMUSG00000020671	Rab10	12:3247429-3309969	64.581
ENSMUSG00000016664	Pacsin2	15:83375606-83464606	64.479
ENSMUSG00000064210	Ano6	15:95790842-95975464	64.468
ENSMUSG00000020271	Fbxw11	11:32642723-32746816	64.436
ENSMUSG00000026201	Stk16	1:75210837-75215606	64.415
ENSMUSG00000030335	Mrpl51	6:125191800-125195583	64.384
ENSMUSG00000002767	Mrpl2	17:46646228-46650139	64.354
ENSMUSG00000042506	Usp22	11:61151784-61175055	64.326
ENSMUSG00000021273	Fdft1	14:63145152-63177793	64.266
ENSMUSG00000031834	Pik3r2	8:70768175-70776713	64.251
ENSMUSG00000033953	Ppp3r1	11:17159262-17200375	64.25
ENSMUSG00000033732	Sf3b3	8:110810491-110846803	64.228
ENSMUSG00000020456	Ogdh	11:6291632-6356642	64.195
ENSMUSG00000025745	Hadha	5:30118300-30155162	64.095
ENSMUSG00000029454	Mapkapk5	5:121518612-121545905	64.078
ENSMUSG00000064317	Gm10146	10:78393308-78393756	64.024
ENSMUSG00000029203	Ube2k	5:65537232-65598988	64.008
ENSMUSG00000010277	2610507B11Rik	11:78261751-78290623	63.9
ENSMUSG00000095041	AC149090.1	JH584304.1:52189-59690	63.845
ENSMUSG00000037197	Rbm17	2:11585438-11604153	63.777
ENSMUSG00000027804	Ppid	3:79591341-79603650	63.774
ENSMUSG00000022820	Ndufb4	16:37647169-37654453	63.736
ENSMUSG00000020386	Sar1b	11:51763686-51791925	63.719
ENSMUSG00000070934	Rraga	4:86575672-86577281	63.702
ENSMUSG00000021109	Hif1a	12:73901374-73947530	63.695
ENSMUSG00000001909	Trmt1	8:84686306-84699808	63.663
ENSMUSG00000033272	Slc35a4	18:36679578-36683858	63.642
ENSMUSG00000082016	Pgam1-ps2	7:27468889-27470557	63.639
ENSMUSG00000008540	Mgst1	6:138140315-138156755	63.605
ENSMUSG00000040945	Rcc2	4:140700540-140723220	63.561
ENSMUSG00000025261	Huwe1	X:151800806-151935417	63.538
ENSMUSG00000034274	Thoc5	11:4895319-4928867	63.493
ENSMUSG00000026260	Ndufa10	1:92439009-92473860	63.471
ENSMUSG00000007050	Lsm2	17:34981861-34985891	63.446
ENSMUSG00000046897	Zfp740	15:102203647-102215606	63.338
ENSMUSG00000020362	Cnot6	11:49671502-49712723	63.324
ENSMUSG00000027808	Serp1	3:58521968-58525873	63.267
ENSMUSG00000032479	Map4	9:109931457-110083947	63.23
ENSMUSG00000002844	Adprh	16:38445398-38452689	63.208
ENSMUSG00000035297	Cops4	5:100518308-100547803	63.208
ENSMUSG00000020349	Ppp2ca	11:52098680-52127778	63.093
ENSMUSG00000028809	Srrm1	4:135320483-135353321	63.036
ENSMUSG00000011958	Bnip2	9:69989465-70008317	63.023
ENSMUSG00000031715	Smarca5	8:80698506-80739497	62.906
ENSMUSG00000061833	Gm6311	13:75954351-75955016	62.825
ENSMUSG00000074698	Csnk2a1	2:152226838-152281852	62.813
ENSMUSG00000027367	Stard7	2:127270217-127298932	62.793
ENSMUSG00000024026	Glo1	17:30592865-30612659	62.665
ENSMUSG00000020534	Shmt1	11:60788103-60811718	62.665
ENSMUSG00000004460	Dnajb11	16:22857844-22879634	62.664
ENSMUSG00000041329	Atp1b2	11:69599735-69605942	62.636
ENSMUSG00000062381	Vps28	15:76622087-76626027	62.628
ENSMUSG00000036565	Ttyh3	5:140620585-140649031	62.622
ENSMUSG00000017428	Psmd11	11:80428614-80473248	62.583
ENSMUSG00000022698	Naa50	16:44139829-44163366	62.568
ENSMUSG00000062762	Ei24	9:36779158-36797361	62.538
ENSMUSG00000034543	Morc2a	11:3649493-3690477	62.489
ENSMUSG00000030291	Med21	6:146642546-146650602	62.471
ENSMUSG00000036940	Kdm1a	4:136550539-136602723	62.432
ENSMUSG00000031065	Cdk16	X:20687953-20699880	62.427
ENSMUSG00000028066	Pmf1	3:88394142-88410316	62.411
ENSMUSG00000025223	Ldb1	19:46032592-46045214	62.41
ENSMUSG00000032349	Elovl5	9:77917363-77984519	62.372
ENSMUSG00000032118	Fez1	9:36821938-36878924	62.334
ENSMUSG00000028953	Abcf2	5:24565340-24577467	62.272
ENSMUSG00000038416	Cdc16	8:13757675-13781938	62.226
ENSMUSG00000002778	Kdelr1	7:45872771-45883731	62.217
ENSMUSG00000024538	Ppic	18:53406340-53418007	62.164
ENSMUSG00000091086	Gm5428	10:111125850-111126738	62.143
ENSMUSG00000024414	Mrpl27	11:94653766-94660089	62.128
ENSMUSG00000032115	Hyou1	9:44379489-44392369	62.095
ENSMUSG00000020923	Ubtf	11:102304559-102319742	62.014
ENSMUSG00000008035	Mid1ip1	X:10715012-10719690	62.014
ENSMUSG00000023505	Cdca3	6:124829546-124833701	61.995
ENSMUSG00000028140	Mrpl9	3:94443317-94451130	61.949
ENSMUSG00000031575	Ash2l	8:25816190-25847694	61.935
ENSMUSG00000030750	Nsmce1	7:125467639-125491596	61.903
ENSMUSG00000071708	Sms	X:157443854-157492287	61.825
ENSMUSG00000063065	Mapk3	7:126759600-126765819	61.76
ENSMUSG00000004096	Cwc15	9:14500616-14510577	61.75
ENSMUSG00000037712	Fermt2	14:45458791-45530118	61.735
ENSMUSG00000083833	Gm13841	5:115801558-115802194	61.708
ENSMUSG00000035199	Arl6ip5	6:97210688-97233315	61.693
ENSMUSG00000026766	Mmadhc	2:50279880-50296801	61.659
ENSMUSG00000001918	Slc1a5	7:16781345-16798274	61.545
ENSMUSG00000009630	Ppp2cb	8:33599620-33619794	61.481
ENSMUSG00000020288	Ahsa2	11:23487881-23498030	61.458
ENSMUSG00000040549	Ckap5	2:91526761-91620664	61.328
ENSMUSG00000000753	Serpinf1	11:75409768-75422701	61.313
ENSMUSG00000021703	Serinc5	13:92611137-92711944	61.305
ENSMUSG00000001829	Clpb	7:101663632-101790168	61.279
ENSMUSG00000022881	Rfc4	16:23113942-23127737	61.153
ENSMUSG00000006442	Srm	4:148591502-148594993	61.122
ENSMUSG00000039218	Srrm2	17:23803186-23824739	61.11
ENSMUSG00000022201	Zfr	15:12117830-12185683	61.066
ENSMUSG00000046722	Cdc42se1	3:95228731-95236409	60.962
ENSMUSG00000001964	Emd	X:74254686-74261548	60.953
ENSMUSG00000020385	Clk4	11:51261729-51281766	60.749
ENSMUSG00000024750	Zfand5	19:21272277-21282289	60.746
ENSMUSG00000039615	Stub1	17:25830635-25833361	60.743
ENSMUSG00000037361	0610009D07Rik	12:4817607-4827658	60.722
ENSMUSG00000028955	Vamp3	4:151047299-151057963	60.667
ENSMUSG00000066487	Gm5786	12:59081018-59081900	60.629
ENSMUSG00000028010	Gar1	3:129824911-129831396	60.609
ENSMUSG00000032178	Ilf3	9:21368018-21405361	60.568
ENSMUSG00000004099	Dnmt1	9:20907205-20959888	60.552
ENSMUSG00000027011	Ube2e3	2:78868123-78921293	60.522
ENSMUSG00000028330	Ncbp1	4:46138612-46172403	60.468
ENSMUSG00000042729	Wdr74	19:8735838-8740623	60.428
ENSMUSG00000035726	Supt16	14:52160418-52197239	60.404
ENSMUSG00000056305	Usp39	6:72318677-72345184	60.402
ENSMUSG00000028608	0610037L13Rik	4:107889812-107899384	60.373
ENSMUSG00000021087	Rtn1	12:72211751-72409054	60.335
ENSMUSG00000026727	Rsu1	2:13076966-13271431	60.315
ENSMUSG00000037972	Snn	16:11066297-11074983	60.303
ENSMUSG00000045996	Polr2k	15:36174009-36177010	60.214
ENSMUSG00000001418	0610031J06Rik	3:88325022-88331313	60.171
ENSMUSG00000020594	Pum2	12:8674133-8752581	60.102
ENSMUSG00000011114	Tbrg1	9:37649181-37657312	60.081
ENSMUSG00000025823	Pdia4	6:47796141-47813512	60.077
ENSMUSG00000022635	Zcrb1	15:93386096-93398334	60.074
ENSMUSG00000020864	Ankrd40	11:94328000-94341841	59.939
ENSMUSG00000037570	Mcrs1	15:99242817-99251961	59.927
ENSMUSG00000018765	Fxr2	11:69632989-69653297	59.91
ENSMUSG00000075700	Selt	3:58576635-58593133	59.891
ENSMUSG00000053062	Jam2	16:84774122-84825928	59.859
ENSMUSG00000022346	Myc	15:61985390-61990374	59.856
ENSMUSG00000030704	Rab6a	7:100607409-100641268	59.757
ENSMUSG00000079225	Gm9531	9:81677597-81678677	59.749
ENSMUSG00000027466	Rbck1	2:152316333-152332653	59.69
ENSMUSG00000082908	Gm13736	2:87526048-87526752	59.657
ENSMUSG00000024205	Rpl36-ps2	11:76601318-76601629	59.562
ENSMUSG00000002949	Timm44	8:4259730-4275913	59.523
ENSMUSG00000044757	Gm6430	1:97024680-97025928	59.515
ENSMUSG00000036275	9530068E07Rik	11:52396427-52408728	59.46
ENSMUSG00000031453	Rasa3	8:13566949-13677603	59.371
ENSMUSG00000020936	Nmt1	11:103028189-103068912	59.344
ENSMUSG00000002129	Sf3a1	11:4160349-4182541	59.308
ENSMUSG00000034211	Mrps17	5:129715496-129718875	59.301
ENSMUSG00000022536	Glyr1	16:5013905-5049910	59.295
ENSMUSG00000053173	Rpl18-ps2	6:128313337-128313960	59.283
ENSMUSG00000022332	Khdrbs3	15:68928419-69093512	59.244
ENSMUSG00000029146	Snx17	5:31193226-31198900	59.225
ENSMUSG00000080776	Gm12174	11:46727817-46728630	59.218
ENSMUSG00000028923	Necap2	4:141066511-141078357	59.175
ENSMUSG00000048578	Mlec	5:115142980-115158179	59.086
ENSMUSG00000057244	Gm6139	5:129622989-129623655	59.078
ENSMUSG00000000384	Tbrg4	11:6615597-6626067	59.022
ENSMUSG00000031885	Cbfb	8:105170673-105217986	59.019
ENSMUSG00000053510	Nrd1	4:109000654-109061777	59.001
ENSMUSG00000027715	Ccna2	3:36564865-36572150	58.931
ENSMUSG00000026411	Tmem9	1:136008218-136035030	58.888
ENSMUSG00000022300	Dcaf13	15:39112873-39146856	58.871
ENSMUSG00000029621	Arpc1a	5:145083829-145108761	58.868
ENSMUSG00000024924	Vldlr	19:27216483-27254231	58.799
ENSMUSG00000082035	Gm14934	X:96484858-96485479	58.795
ENSMUSG00000026103	Gls	1:52163447-52233232	58.788
ENSMUSG00000001100	Poldip2	11:78512192-78522736	58.729
ENSMUSG00000036053	Fmnl2	2:52857859-53134202	58.665
ENSMUSG00000029142	Mrpl33	5:31596934-31701972	58.577
ENSMUSG00000000827	Tpd52l2	2:181497141-181517966	58.538
ENSMUSG00000033970	Rfc3	5:151642755-151651242	58.5
ENSMUSG00000035027	Map2k2	10:81105914-81124697	58.43
ENSMUSG00000047238	Mageh1	X:153036165-153037563	58.413
ENSMUSG00000022674	Ube2v2	16:15552676-15594524	58.396
ENSMUSG00000045427	Hnrnph2	X:134601178-134607060	58.34
ENSMUSG00000022031	Elp3	14:65530445-65593112	58.269
ENSMUSG00000025630	Hprt	X:52988136-53021659	58.225
ENSMUSG00000042354	Gnl3	14:31012433-31019089	58.219
ENSMUSG00000025917	Cops5	1:10024601-10038127	58.207
ENSMUSG00000031516	Dctn6	8:34090419-34108796	58.176
ENSMUSG00000038252	Ncapd2	6:125168008-125191595	58.12
ENSMUSG00000091695	Gm17669	18:67562386-67562851	58.084
ENSMUSG00000060279	Ap2a1	7:44900372-44929496	58.083
ENSMUSG00000002580	Mien1	11:98437707-98438991	58.05
ENSMUSG00000020238	Ncln	10:81486248-81496392	58.041
ENSMUSG00000020530	Ggnbp2	11:84832360-84870817	58
ENSMUSG00000020514	Mrpl22	11:58171660-58179565	57.997
ENSMUSG00000032526	Deb1	9:121710388-121712921	57.974
ENSMUSG00000077450	Rab11b	17:33742483-33760530	57.963
ENSMUSG00000049354	Dcaf7	11:106036871-106059324	57.962
ENSMUSG00000029775	Klhdc10	6:30401867-30455179	57.918
ENSMUSG00000032437	Stt3b	9:115242606-115310421	57.872
ENSMUSG00000052033	Pfdn4	2:170496427-170519123	57.851
ENSMUSG00000031808	Slc27a1	8:71568926-71586708	57.783
ENSMUSG00000019254	Ppp1r12c	7:4481519-4501680	57.758
ENSMUSG00000030268	Bcat1	6:144993834-145076184	57.717
ENSMUSG00000003199	Mpnd	17:56005710-56016790	57.693
ENSMUSG00000021377	Dek	13:47084774-47106201	57.68
ENSMUSG00000060152	Pop5	5:115235835-115245351	57.673
ENSMUSG00000005882	Uqcc1	2:155846893-155930310	57.663
ENSMUSG00000004393	Ddx56	11:6258918-6267772	57.661
ENSMUSG00000030352	Tspan9	6:127961395-128143594	57.642
ENSMUSG00000025199	Chuk	19:44073334-44107480	57.631
ENSMUSG00000029426	Scarb2	5:92443872-92505608	57.6
ENSMUSG00000057406	Whsc1	5:33820724-33897975	57.582
ENSMUSG00000024294	Mib1	18:10725547-10818704	57.553
ENSMUSG00000003316	Glg1	8:111154420-111259216	57.53
ENSMUSG00000040225	Prrc2c	1:162670724-162740556	57.448
ENSMUSG00000006941	Eif1b	9:120492605-120495327	57.412
ENSMUSG00000096699	Rps19-ps4	18:42252397-42252835	57.409
ENSMUSG00000036835	Psenen	7:30561867-30563184	57.39
ENSMUSG00000001383	Zmat2	18:36793922-36799660	57.389
ENSMUSG00000022111	Uchl3	14:101653966-101696124	57.382
ENSMUSG00000036299	BC031181	18:75005899-75009933	57.351
ENSMUSG00000037503	Fam168b	1:34813218-34843065	57.35
ENSMUSG00000032172	Olfm2	9:20667985-20728219	57.31
ENSMUSG00000016257	Slmo2	2:174465066-174473081	57.286
ENSMUSG00000020088	Sar1a	10:61680309-61693295	57.267
ENSMUSG00000021595	Nsun2	13:69533745-69635780	57.224
ENSMUSG00000036529	Sbf1	15:89288235-89315311	57.216
ENSMUSG00000013787	Ehmt2	17:34898468-34914052	57.208
ENSMUSG00000028266	Lmo4	3:144188529-144205220	57.178
ENSMUSG00000083621	Gm14586	X:52772341-52772749	57.17
ENSMUSG00000067148	Polr1c	17:46243919-46248054	57.137
ENSMUSG00000005469	Prkaca	8:83972977-83996445	57.107
ENSMUSG00000020840	Blmh	11:76924808-76987379	57.097
ENSMUSG00000003813	Rad23a	8:84834018-84840665	57.078
ENSMUSG00000014867	Surf4	2:26920039-26933928	57.063
ENSMUSG00000074748	Atxn7l3b	10:112925437-112929026	57.039
ENSMUSG00000022800	Fyttd1	16:32877499-32908963	57.001
ENSMUSG00000030677	Kif22	7:127027731-127042420	56.946
ENSMUSG00000001380	Hars	18:36766529-36783205	56.932
ENSMUSG00000009073	Nf2	11:4765844-4849536	56.917
ENSMUSG00000025968	Ndufs1	1:63143595-63176822	56.91
ENSMUSG00000026617	Bpnt1	1:185332148-185357777	56.892
ENSMUSG00000028857	Tmem222	4:133266044-133277792	56.884
ENSMUSG00000021816	Ppp3cb	14:20499363-20546573	56.882
ENSMUSG00000020775	Mrpl38	11:116131816-116138868	56.854
ENSMUSG00000051723	Rpl31-ps13	13:100415564-100415942	56.846
ENSMUSG00000046432	Ngfrap1	X:136270252-136271978	56.82
ENSMUSG00000064193	Gm4735	2:80837126-80838762	56.819
ENSMUSG00000024370	Cdc23	18:34630950-34651735	56.8
ENSMUSG00000041650	Pcca	14:122534323-122891100	56.757
ENSMUSG00000038388	Mpp6	6:50110240-50198598	56.752
ENSMUSG00000039771	Polr2j	5:136116630-136122947	56.668
ENSMUSG00000020089	Ppa1	10:61648551-61674168	56.659
ENSMUSG00000029033	Acap3	4:155891821-155907251	56.625
ENSMUSG00000000378	Ccm2	11:6546886-6596744	56.605
ENSMUSG00000027071	P2rx3	2:84998582-85037462	56.543
ENSMUSG00000017781	Pitpna	11:75588096-75628804	56.525
ENSMUSG00000026683	Nuf2	1:169497933-169531464	56.488
ENSMUSG00000034681	Rnps1	17:24414674-24425895	56.468
ENSMUSG00000023169	Slc38a1	15:96571417-96642913	56.431
ENSMUSG00000025220	Mgea5	19:45750260-45783520	56.41
ENSMUSG00000003778	Brd8	18:34598614-34624601	56.405
ENSMUSG00000057506	Bloc1s2	19:44139265-44146446	56.404
ENSMUSG00000031517	Gpm6a	8:54954727-55060877	56.37
ENSMUSG00000022110	Sucla2	14:73525318-73596142	56.367
ENSMUSG00000049124	Gm8186	17:26098871-26099257	56.349
ENSMUSG00000038803	Ost4	5:30905884-30907788	56.263
ENSMUSG00000057530	Ece1	4:137862236-137965229	56.25
ENSMUSG00000024507	Hsd17b4	18:50128200-50196269	56.212
ENSMUSG00000038510	Rpf2	10:40223245-40247036	56.196
ENSMUSG00000014504	Srp19	18:34330846-34336599	56.195
ENSMUSG00000029782	Tmem209	6:30479052-30509783	56.188
ENSMUSG00000025239	Limd1	9:123478700-123521548	56.153
ENSMUSG00000031770	Herpud1	8:94386437-94395377	56.091
ENSMUSG00000025260	Hsd17b10	X:152001844-152004442	56.047
ENSMUSG00000031711	Zfp330	8:82763620-82774160	56.029
ENSMUSG00000026003	Acadl	1:66830838-66863277	56.005
ENSMUSG00000035585	Tsen34	7:3693374-3701023	55.986
ENSMUSG00000026356	Dars	1:128363707-128417416	55.963
ENSMUSG00000061306	Slc38a10	11:120103959-120151346	55.96
ENSMUSG00000022710	Usp7	16:8689594-8792308	55.895
ENSMUSG00000075701	Vimp	7:66079648-66089412	55.893
ENSMUSG00000063077	Kif1b	4:149176318-149307693	55.864
ENSMUSG00000004667	Polr2e	10:80035948-80039795	55.816
ENSMUSG00000021610	Clptm1l	13:73604001-73620639	55.803
ENSMUSG00000025190	Got1	19:43499751-43524605	55.796
ENSMUSG00000083101	Gm13430	2:36389131-36389419	55.795
ENSMUSG00000025035	Arl3	19:46531108-46573085	55.793
ENSMUSG00000021248	Tmed10	12:85340613-85374717	55.756
ENSMUSG00000084936	Gm11583	11:97160989-97161675	55.683
ENSMUSG00000030105	Arl8b	6:108783058-108823723	55.666
ENSMUSG00000037772	Mrpl23	7:142532798-142540747	55.654
ENSMUSG00000052459	Atp6v1a	16:44085401-44139705	55.643
ENSMUSG00000023106	Denr	5:123907174-123928832	55.597
ENSMUSG00000040652	Oaz2	9:65668000-65690300	55.553
ENSMUSG00000081824	BC002163	16:42955559-42956062	55.53
ENSMUSG00000031505	Carkd	8:11497505-11514960	55.518
ENSMUSG00000059409	Ppp2r5d	17:46682990-46705002	55.507
ENSMUSG00000022365	Derl1	15:57869501-57892418	55.419
ENSMUSG00000058254	Tspan7	X:10485157-10596605	55.346
ENSMUSG00000030061	Uba3	6:97183669-97205642	55.295
ENSMUSG00000027998	Plrg1	3:83055521-83072355	55.288
ENSMUSG00000013921	Clip3	7:30291671-30308367	55.241
ENSMUSG00000000631	Myo18a	11:77763245-77865980	55.232
ENSMUSG00000040331	Nsmce4a	7:130532522-130573118	55.192
ENSMUSG00000028649	Macf1	4:123349632-123684360	55.147
ENSMUSG00000052139	Bre	5:31697683-32084962	55.107
ENSMUSG00000020363	Gfpt2	11:49794177-49838613	55.099
ENSMUSG00000018565	Elp5	11:69968221-69982517	55.083
ENSMUSG00000038324	Trpc4ap	2:155634270-155692384	55.029
ENSMUSG00000016933	Plcg1	2:160731299-160775760	54.987
ENSMUSG00000029227	Fip1l1	5:74535448-74598790	54.975
ENSMUSG00000027193	Api5	2:94411681-94438136	54.947
ENSMUSG00000041959	S100a10	3:93555079-93564643	54.925
ENSMUSG00000091337	Eid1	2:125673099-125675638	54.921
ENSMUSG00000066362	Rps13-ps1	8:87047688-87048226	54.913
ENSMUSG00000004788	Eif2b2	12:85219480-85226628	54.89
ENSMUSG00000094989	Rpl9-ps4	13:72454761-72455340	54.858
ENSMUSG00000026254	Eif4e2	1:87213913-87240488	54.829
ENSMUSG00000021556	Golm1	13:59634995-59675784	54.806
ENSMUSG00000020444	Guk1	11:59183874-59192212	54.785
ENSMUSG00000094392	Gm3788	3:86672032-86672168	54.782
ENSMUSG00000034424	Gcsh	8:116981809-116993537	54.725
ENSMUSG00000075268	Gm10819	19:16267060-16267621	54.722
ENSMUSG00000047368	Abhd17b	19:21653308-21685637	54.72
ENSMUSG00000024327	Slc39a7	17:34028266-34031690	54.705
ENSMUSG00000015087	Rabl6	2:25583017-25608521	54.704
ENSMUSG00000047843	Bri3	5:144244436-144446757	54.686
ENSMUSG00000073838	Tufm	7:126487354-126490730	54.666
ENSMUSG00000021540	Smad5	13:56703009-56742377	54.621
ENSMUSG00000051391	Ywhag	5:135908408-135934616	54.553
ENSMUSG00000020091	Eif4ebp2	10:61432496-61452669	54.541
ENSMUSG00000031622	Sin3b	8:72723287-72758203	54.512
ENSMUSG00000020075	Ddx21	10:62580247-62602298	54.459
ENSMUSG00000031865	Dctn1	6:83165919-83200117	54.456
ENSMUSG00000020745	Pafah1b1	11:74673948-74724670	54.426
ENSMUSG00000020537	Drg2	11:60454590-60468754	54.42
ENSMUSG00000036707	Cab39	1:85793440-85851576	54.356
ENSMUSG00000036323	Srp72	5:76974682-76999937	54.216
ENSMUSG00000044424	Gm9493	19:23619741-23620320	54.196
ENSMUSG00000005506	Celf1	2:90940381-91019497	54.185
ENSMUSG00000019188	H13	2:152669460-152708670	54.157
ENSMUSG00000047721	Bola2	7:126695400-126697058	54.152
ENSMUSG00000030754	Copb1	7:114215558-114254680	54.097
ENSMUSG00000030978	Rrm1	7:102441694-102469771	54.088
ENSMUSG00000030615	Tmem126a	7:90450699-90457229	54.072
ENSMUSG00000029062	Cdk11b	4:155624853-155649938	54.068
ENSMUSG00000003269	Cyth2	7:45806636-45814581	54.067
ENSMUSG00000028882	Ppp1r8	4:132826928-132843169	54.064
ENSMUSG00000024571	Gm16286	18:80206764-80212741	54.02
ENSMUSG00000030079	Ruvbl1	6:88465408-88497572	54.015
ENSMUSG00000023018	Smarcd1	15:99702286-99713995	53.962
ENSMUSG00000026309	Ilkap	1:91375830-91398783	53.911
ENSMUSG00000026155	Smap1	1:23844845-23922317	53.908
ENSMUSG00000038644	Pold1	7:44532745-44548849	53.878
ENSMUSG00000023939	Mrpl14	17:45686321-45698495	53.858
ENSMUSG00000028248	Sfrs18	4:21847582-21876475	53.827
ENSMUSG00000000278	Scpep1	11:88924019-88955465	53.727
ENSMUSG00000024194	Cuta	17:26937972-26939478	53.72
ENSMUSG00000078784	1810022K09Rik	3:14606319-14611221	53.702
ENSMUSG00000003464	Pex19	1:172126754-172136493	53.668
ENSMUSG00000079037	Prnp	2:131909927-131938429	53.637
ENSMUSG00000037313	Tacc3	5:33658127-33678995	53.62
ENSMUSG00000015341	Golga7	8:23241352-23257074	53.602
ENSMUSG00000026566	Mpzl1	1:165592180-165634541	53.541
ENSMUSG00000017776	Crk	11:75679258-75706908	53.528
ENSMUSG00000025289	Prdx4	X:155323917-155340754	53.524
ENSMUSG00000026739	Bmi1	2:18677017-18686629	53.5
ENSMUSG00000031790	Mmp15	8:95352267-95374293	53.48
ENSMUSG00000020978	Klhdc2	12:69296680-69310687	53.366
ENSMUSG00000033423	Eri3	4:117550364-117674297	53.343
ENSMUSG00000031431	Tsc22d3	X:140539527-140600659	53.337
ENSMUSG00000020225	Tmbim4	10:120201589-120224917	53.314
ENSMUSG00000022353	Mtss1	15:58941243-59082026	53.301
ENSMUSG00000082691	Dynlt1-ps1	6:135349087-135349780	53.299
ENSMUSG00000022404	Slc25a17	15:81318920-81360765	53.28
ENSMUSG00000029669	Tspan12	6:21771394-21852515	53.279
ENSMUSG00000025016	Tm9sf3	19:41210841-41264004	53.222
ENSMUSG00000033184	Tmed7	18:46560234-46597535	53.166
ENSMUSG00000035545	Leng8	7:4137038-4148173	53.125
ENSMUSG00000098793	adapt33_4	5:100429328-100429507	53.098
ENSMUSG00000038975	Rabggtb	3:153907288-153912966	53.094
ENSMUSG00000020114	Cand1	10:119199254-119240055	53.089
ENSMUSG00000079056	Kcnip3	2:127456497-127522094	53.075
ENSMUSG00000022557	Bop1	15:76452995-76477269	53.072
ENSMUSG00000003992	Ssbp2	13:91460282-91703429	53.028
ENSMUSG00000027679	Dnajc19	3:34056019-34081321	53.026
ENSMUSG00000041936	Agrn	4:156165289-156197488	53.017
ENSMUSG00000006800	Sulf2	2:166073088-166155663	53.002
ENSMUSG00000028394	Pole3	4:62522648-62525068	52.989
ENSMUSG00000029993	Nfu1	6:87009235-87028461	52.976
ENSMUSG00000071054	Safb	17:56584824-56606294	52.942
ENSMUSG00000004056	Akt2	7:27591551-27640826	52.908
ENSMUSG00000022216	Psme1	14:55578122-55581529	52.893
ENSMUSG00000039361	Picalm	7:90130231-90209447	52.872
ENSMUSG00000040250	Asun	6:146549631-146577835	52.813
ENSMUSG00000089967	Gm16550	1:165148823-165148949	52.759
ENSMUSG00000017119	Nbr1	11:101552148-101581951	52.757
ENSMUSG00000061559	Wdr61	9:54714734-54734519	52.569
ENSMUSG00000025862	Stag2	X:42149316-42277185	52.525
ENSMUSG00000056216	Cebpg	7:35046421-35056503	52.503
ENSMUSG00000001674	Ddx18	1:121553834-121567989	52.491
ENSMUSG00000026434	Nucks1	1:131910457-131936321	52.473
ENSMUSG00000006717	Acot13	13:24817947-24831517	52.377
ENSMUSG00000058267	Mrps14	1:160195214-160202170	52.309
ENSMUSG00000053838	Nudcd3	11:6105690-6200415	52.198
ENSMUSG00000029763	Exoc4	6:33249084-33973979	52.184
ENSMUSG00000029176	Anapc4	5:52834014-52867797	52.17
ENSMUSG00000032112	Trappc4	9:44403760-44407548	52.164
ENSMUSG00000096947	Gm26723	12:100208987-100209814	52.137
ENSMUSG00000032400	Zwilch	9:64137143-64173104	52.119
ENSMUSG00000056394	Lig1	7:13277282-13311433	52.103
ENSMUSG00000062014	Gmfb	14:46808148-46822242	52.081
ENSMUSG00000029148	Nrbp1	5:31240863-31251566	52.073
ENSMUSG00000037071	Scd1	19:44394450-44407709	52.06
ENSMUSG00000033918	Parl	16:20279819-20302387	52.052
ENSMUSG00000027227	Sord	2:122234748-122265340	52.032
ENSMUSG00000027133	Nop10	2:112261925-112263269	52.017
ENSMUSG00000038733	Wdr26	1:181173227-181211552	52.013
ENSMUSG00000044600	Smim7	8:72565187-72571088	51.989
ENSMUSG00000034173	2410018M08Rik	5:129895722-129903623	51.989
ENSMUSG00000011256	Adam19	11:46055991-46147343	51.977
ENSMUSG00000074280	Gm6166	9:57483912-57484585	51.97
ENSMUSG00000033543	Gtf2a2	9:70012549-70022866	51.946
ENSMUSG00000083380	Gm3244	15:73809506-73809896	51.902
ENSMUSG00000029038	Ssu72	4:155704799-155733879	51.897
ENSMUSG00000073639	Rab18	18:6765204-6790231	51.86
ENSMUSG00000034648	Lrrn1	6:107529725-107570228	51.857
ENSMUSG00000002222	Rmnd5a	6:71388633-71440637	51.8
ENSMUSG00000063884	Ptcd3	6:71880647-71908762	51.788
ENSMUSG00000066456	Hmgn3	9:83109947-83146607	51.767
ENSMUSG00000028677	Rnf220	4:117271462-117497052	51.744
ENSMUSG00000024143	Rhoq	17:86963081-87000069	51.742
ENSMUSG00000041815	Poldip3	15:83125977-83149384	51.708
ENSMUSG00000086998	Gm16033	11:46143782-46147116	51.674
ENSMUSG00000083240	Gm13453	2:40127503-40127860	51.654
ENSMUSG00000026277	Stk25	1:93621901-93635722	51.539
ENSMUSG00000081684	Rps2-ps13	X:52898576-52899509	51.486
ENSMUSG00000074797	Itpa	2:130667609-130681614	51.471
ENSMUSG00000049299	Trappc1	11:69323979-69325793	51.469
ENSMUSG00000001707	Eef1e1	13:38645697-38659028	51.444
ENSMUSG00000021242	Npc2	12:84754559-84773112	51.42
ENSMUSG00000002319	Ipo4	14:55625399-55637895	51.412
ENSMUSG00000019795	Pcmt1	10:7629372-7681136	51.384
ENSMUSG00000002660	Clpp	17:56990263-56996371	51.352
ENSMUSG00000030042	Pole4	6:82618991-82705365	51.344
ENSMUSG00000033917	Gde1	7:118688544-118705778	51.319
ENSMUSG00000092072	Gm4540	3:106034661-106035056	51.265
ENSMUSG00000037902	Sirpa	2:129592834-129632228	51.247
ENSMUSG00000085156	Gm11974	11:6525590-6528760	51.235
ENSMUSG00000031835	Mbtps1	8:119508155-119558761	51.202
ENSMUSG00000002984	Tomm40	7:19701312-19715438	51.189
ENSMUSG00000040997	Abhd4	14:54254128-54269169	51.171
ENSMUSG00000035325	Sec31a	5:100361648-100416234	51.162
ENSMUSG00000018548	Trim37	11:87127076-87220683	51.162
ENSMUSG00000008475	Arpc5	1:152766541-152775597	51.122
ENSMUSG00000050565	Tor1aip2	1:156035402-156068861	51.067
ENSMUSG00000004562	Arhgef40	14:51984718-52006251	51.066
ENSMUSG00000034926	Dhcr24	4:106561037-106589113	51.014
ENSMUSG00000024908	Ppp6r3	19:3454932-3575749	51.007
ENSMUSG00000003660	Snrnp200	2:127208385-127240451	51.006
ENSMUSG00000058407	Txndc9	1:37983866-37997346	50.997
ENSMUSG00000026426	Arl8a	1:135146823-135156269	50.995
ENSMUSG00000037331	Larp1	11:58009063-58062034	50.979
ENSMUSG00000035227	Spcs2	7:99837568-99858883	50.969
ENSMUSG00000028960	Ube4b	4:149328415-149426749	50.952
ENSMUSG00000023286	Ube2j2	4:155943830-155959604	50.922
ENSMUSG00000015094	Npdc1	2:25399350-25409494	50.89
ENSMUSG00000058240	Cryzl1	16:91689321-91728975	50.88
ENSMUSG00000062846	Gm14176	2:157901468-157902522	50.854
ENSMUSG00000094497	Gm8210	1:43189155-43189638	50.846
ENSMUSG00000024829	Mrpl21	19:3282900-3292837	50.842
ENSMUSG00000074034	Gm5921	9:115437699-115438581	50.834
ENSMUSG00000027671	Actl6a	3:32708545-32726968	50.828
ENSMUSG00000028419	Chmp5	4:40948406-40965303	50.815
ENSMUSG00000047879	Usp14	18:9995431-10045119	50.758
ENSMUSG00000005413	Hmox1	8:75093590-75100596	50.737
ENSMUSG00000001441	Npepps	11:97205841-97280638	50.736
ENSMUSG00000004937	Sgta	10:81044074-81060178	50.732
ENSMUSG00000093904	Tomm20	8:126930663-126945921	50.726
ENSMUSG00000031158	Timm17b	X:7899356-7908351	50.701
ENSMUSG00000086869	Gm7809	17:21966174-21968272	50.64
ENSMUSG00000036748	Cuedc2	19:46329811-46338660	50.635
ENSMUSG00000003037	Rab8a	8:72161199-72183904	50.633
ENSMUSG00000026965	Anapc2	2:25272477-25285915	50.583
ENSMUSG00000021576	Pdcd6	13:74303120-74317326	50.572
ENSMUSG00000059923	Grb2	11:115644044-115708597	50.568
ENSMUSG00000095403	Gm21092	8:20550330-20581999	50.552
ENSMUSG00000020219	Timm13	10:80899449-80900969	50.543
ENSMUSG00000037351	Actr1b	1:36699201-36714422	50.518
ENSMUSG00000014355	Anapc1	2:128610103-128687391	50.516
ENSMUSG00000014077	Chp1	2:119547696-119587027	50.508
ENSMUSG00000021039	Snw1	12:87449935-87472299	50.482
ENSMUSG00000000149	Gna12	5:140758407-140830431	50.467
ENSMUSG00000029761	Cald1	6:34598499-34775473	50.417
ENSMUSG00000018559	Ctdnep1	11:69981155-69990601	50.407
ENSMUSG00000002748	Baz1b	5:135187263-135246129	50.405
ENSMUSG00000022471	Xrcc6	15:81987834-82040085	50.379
ENSMUSG00000032555	Topbp1	9:103305214-103350432	50.342
ENSMUSG00000026496	Parp1	1:180568954-180601253	50.313
ENSMUSG00000060227	Casc4	2:121866969-121936220	50.313
ENSMUSG00000029433	Diablo	5:123509764-123524176	50.313
ENSMUSG00000034220	Gpc1	1:92831644-92860198	50.312
ENSMUSG00000027111	Itga6	2:71745615-71858416	50.305
ENSMUSG00000095687	Rnaset2a	17:8128609-8148097	50.292
ENSMUSG00000026790	Odf2	2:29889220-29931746	50.256
ENSMUSG00000029610	Aimp2	5:143902703-143909847	50.226
ENSMUSG00000030876	Mettl9	7:121034444-121076834	50.185
ENSMUSG00000017721	Pigt	2:164497519-164508301	50.184
ENSMUSG00000028409	Smu1	4:40736541-40757923	50.184
ENSMUSG00000040459	Arglu1	8:8666576-8690537	50.164
ENSMUSG00000027942	4933434E20Rik	3:90051635-90063341	50.15
ENSMUSG00000019738	Polr2i	7:30231947-30233390	50.144
ENSMUSG00000037965	Zc3h7a	16:11136591-11176393	50.091
ENSMUSG00000002297	Dbf4	5:8396972-8422716	50.038
ENSMUSG00000020454	Eif4enif1	11:3202391-3244588	50.018
ENSMUSG00000018287	Spag7	11:70663770-70669416	49.986
ENSMUSG00000023832	Acat2	17:12942889-12960747	49.977
ENSMUSG00000059159	Gm8129	6:52346689-52347005	49.936
ENSMUSG00000040785	Ttc3	16:94370617-94469222	49.932
ENSMUSG00000026509	Capn2	1:182467255-182517495	49.93
ENSMUSG00000050552	Lamtor4	5:138255607-138259398	49.907
ENSMUSG00000090000	Ier3ip1	18:76930016-76941605	49.891
ENSMUSG00000027787	Nmd3	3:69721984-69749042	49.845
ENSMUSG00000060475	Wtap	17:12966795-12992546	49.838
ENSMUSG00000021477	Ctsl	13:64363213-64370306	49.834
ENSMUSG00000018171	Vmp1	11:86583864-86683836	49.811
ENSMUSG00000049494	Gm12669	4:91805348-91806561	49.789
ENSMUSG00000028062	Lamtor2	3:88549818-88553074	49.783
ENSMUSG00000024660	Incenp	19:9872296-9899533	49.779
ENSMUSG00000029616	Erp29	5:121428589-121452506	49.762
ENSMUSG00000029910	Mad2l1	6:66535389-66541033	49.739
ENSMUSG00000038695	Josd2	7:44467979-44471652	49.686
ENSMUSG00000073468	Sft2d1	17:8311101-8396852	49.684
ENSMUSG00000007039	Ddah2	17:35059034-35062095	49.68
ENSMUSG00000029131	Dnajb6	5:29735687-29786478	49.679
ENSMUSG00000007721	Ccdc124	8:70868226-70873490	49.659
ENSMUSG00000045302	Preb	5:30950852-30960330	49.602
ENSMUSG00000092395	Gm20463	17:34601150-34601576	49.575
ENSMUSG00000026923	Notch1	2:26457902-26516663	49.535
ENSMUSG00000054693	Adam10	9:70678996-70780229	49.527
ENSMUSG00000020069	Hnrnph3	10:63014663-63024217	49.518
ENSMUSG00000001910	Nacc1	8:84670482-84687862	49.517
ENSMUSG00000031578	Mak16	8:31159467-31168724	49.513
ENSMUSG00000021144	Mta1	12:113098277-113137206	49.495
ENSMUSG00000093514	Gm9320	17:70853766-70876227	49.44
ENSMUSG00000039703	Nploc4	11:120380369-120437708	49.403
ENSMUSG00000071793	2610005L07Rik	8:20267773-20424814	49.339
[truncated: 15,547 more rows]

## Sheet: Supp Table 2
Supplementary Table 2. Predicted targets of up-regulated miRNAs in SHH MB CSCs that were enriched in Pathways in cancer.
TARGET_GENE	GENE_DESCRIPTION	KEGG	OBSERVED_MIRNA
CCND1	cyclin D1	19	6
CDC42	cell division cycle 42 homolog (S. cerevisiae)	18	2
CDKN1A	cyclin-dependent kinase inhibitor 1A (P21)	10	4
CHUK	conserved helix-loop-helix ubiquitous kinase	19	1
CRK	v-crk sarcoma virus CT10 oncogene homolog (avian)	12	8
FGFR1	fibroblast growth factor receptor 1	6	2
HIF1A	hypoxia inducible factor 1, alpha subunit	3	4
HSP90B1	heat shock protein 90, beta (Grp94), member 1	4	1
ITGA6	integrin alpha 6	11	1
ITGB1	integrin beta 1 (fibronectin receptor beta)	15	1
MAPK1	mitogen-activated protein kinase 1	49	5
MAPK3	mitogen-activated protein kinase 3	49	2
PIK3R2	phosphatidylinositol 3-kinase, regulatory subunit, polypeptide 2 (p85 beta)	39	1
PLCG1	phospholipase C, gamma 1	15	1
PTK2	PTK2 protein tyrosine kinase 2	11	1
RAF1	v-raf-leukemia viral oncogene 1	33	2
STAT3	signal transducer and activator of transcription 3	8	3
TRAF4	TNF receptor associated factor 4	2	1
VEGFA	vascular endothelial growth factor A	8	7

## Sheet: Supp Table 3
Supplementary Table 3. Predicted targets of up-regulated miRNAs in SHH MB CSCs that were enriched in PI3K-Akt pathway.
TARGET_GENE	GENE_DESCRIPTION	KEGG	OBSERVED_MIRNA
CCND1	cyclin D1	19	6
CCND2	cyclin D2	5	10
CDKN1A	cyclin-dependent kinase inhibitor 1A (P21)	10	4
CHUK	conserved helix-loop-helix ubiquitous kinase	19	1
DDIT4	DNA-damage-inducible transcript 4	1	2
EIF4B	eukaryotic translation initiation factor 4B	2	5
EIF4E	eukaryotic translation initiation factor 4E	3	1
EIF4E2	eukaryotic translation initiation factor 4E member 2	3	5
FGFR1	fibroblast growth factor receptor 1	6	2
GNG12	guanine nucleotide binding protein (G protein), gamma 12	3	3
HSP90B1	heat shock protein 90, beta (Grp94), member 1	4	1
ITGA6	integrin alpha 6	11	1
ITGB1	integrin beta 1 (fibronectin receptor beta)	15	1
MAPK1	mitogen-activated protein kinase 1	49	5
MAPK3	mitogen-activated protein kinase 3	49	2
PPP2CA	protein phosphatase 2 (formerly 2A), catalytic subunit, alpha isoform	7	3
PPP2CB	protein phosphatase 2 (formerly 2A), catalytic subunit, beta isoform	7	1
PPP2R1A	protein phosphatase 2 (formerly 2A), regulatory subunit A (PR 65), alpha isoform	7	3
PTK2	PTK2 protein tyrosine kinase 2	11	1
RAF1	v-raf-leukemia viral oncogene 1	33	2
TNC	tenascin C	2	1
VEGFA	vascular endothelial growth factor A	8	7
YWHAE	tyrosine 3-monooxygenase/tryptophan 5-monooxygenase activation protein, epsilon polypeptide	3	2
YWHAG	tyrosine 3-monooxygenase/tryptophan 5-monooxygenase activation protein, gamma polypeptide	3	6
YWHAH	tyrosine 3-monooxygenase/tryptophan 5-monooxygenase activation protein, eta polypeptide	3	3
YWHAZ	tyrosine 3-monooxygenase/tryptophan 5-monooxygenase activation protein, zeta polypeptide	3	2

## Sheet: Supp Table 4
Supplementary Table 4. Predicted targets of up-regulated miRNAs in SHH MB CSCs that were enriched in Protein processing in endoplasmic reticulum pathway.
TARGET_GENE	GENE_DESCRIPTION	KEGG	OBSERVED_MIRNA
AMFR	autocrine motility factor receptor	1	5
CANX	calnexin	3	1
DNAJA2	DnaJ (Hsp40) homolog, subfamily A, member 2	1	2
DNAJB11	DnaJ (Hsp40) homolog, subfamily B, member 11	1	1
ERP29	endoplasmic reticulum protein 29	1	1
GANAB	alpha glucosidase 2 alpha neutral subunit	3	1
HSP90B1	heat shock protein 90, beta (Grp94), member 1	4	1
MBTPS1	membrane-bound transcription factor peptidase, site 1	1	1
NPLOC4	nuclear protein localization 4 homolog (S. cerevisiae)	1	3
PDIA3	protein disulfide isomerase associated 3	2	1
PDIA6	protein disulfide isomerase associated 6	1	4
RAD23B	RAD23b homolog (S. cerevisiae)	2	3
RRBP1	ribosome binding protein 1	1	2
SAR1B	SAR1 gene homolog B (S. cerevisiae)	1	3
SEC61A1	Sec61 alpha 1 subunit (S. cerevisiae)	3	1
SKP1A	S-phase kinase-associated protein 1A	7	1
SSR2	signal sequence receptor, beta	1	1
SSR3	signal sequence receptor, gamma	1	1
TXNDC5	thioredoxin domain containing 5	1	2
UBE2D3	ubiquitin-conjugating enzyme E2D 3 (UBC4/5 homolog, yeast)	2	6
UBE2E1	ubiquitin-conjugating enzyme E2E 1, UBC4/5 homolog (yeast)	2	1
UBE4B	ubiquitination factor E4B, UFD2 homolog (S. cerevisiae)	2	2
UBQLN1	ubiquilin 1	1	5
VCP	valosin containing protein	1	1

## Sheet: Supp Table 5
Supplementary Table 5. Predicted targets of down-regulated miRNAs in SHH MB CSCs that were enriched in Pathways in cancer.
TARGET_GENE	GENE_DESCRIPTION	KEGG	OBSERVED_MIRNA
CDC42	cell division cycle 42 homolog (S. cerevisiae)	18	2
CDKN1A	cyclin-dependent kinase inhibitor 1A (P21)	10	1
CRK	v-crk sarcoma virus CT10 oncogene homolog (avian)	12	2
CTNNA1	catenin (cadherin associated protein), alpha 1	7	1
CTNNB1	catenin (cadherin associated protein), beta 1	14	1
EGFR	epidermal growth factor receptor	20	1
GRB2	growth factor receptor bound protein 2	23	1
HIF1A	hypoxia inducible factor 1, alpha subunit	3	3
ITGA6	integrin alpha 6	11	1
MYC	myelocytomatosis oncogene	14	1
PLCG1	phospholipase C, gamma 1	15	1
RAC1	RAS-related C3 botulinum substrate 1	24	1
STAT3	signal transducer and activator of transcription 3	8	1
TCEB1	transcription elongation factor B (SIII), polypeptide 1	3	1
VEGFA	vascular endothelial growth factor A	8	1

## Sheet: Supp Table 6
Supplementary Table 6. Predicted targets of down-regulated miRNAs in SHH MB CSCs that were enriched in PI3K-Akt pathway.
TARGET_GENE	GENE_DESCRIPTION	KEGG	OBSERVED_MIRNA
CCND1	cyclin D1	19	4
CCND2	cyclin D2	5	1
CDKN1A	cyclin-dependent kinase inhibitor 1A (P21)	10	1
EGFR	epidermal growth factor receptor	20	1
EIF4E	eukaryotic translation initiation factor 4E	3	1
EIF4E2	eukaryotic translation initiation factor 4E member 2	3	2
GRB2	growth factor receptor bound protein 2	23	1
ITGA6	integrin alpha 6	11	1
MYC	myelocytomatosis oncogene	14	1
PPP2CA	protein phosphatase 2 (formerly 2A), catalytic subunit, alpha isoform	7	1
RAC1	RAS-related C3 botulinum substrate 1	24	1
RHEB	Ras homolog enriched in brain	2	1
TNC	tenascin C	2	1
VEGFA	vascular endothelial growth factor A	8	1
YWHAE	tyrosine 3-monooxygenase/tryptophan 5-monooxygenase activation protein, epsilon polypeptide	3	1
YWHAG	tyrosine 3-monooxygenase/tryptophan 5-monooxygenase activation protein, gamma polypeptide	3	2
YWHAZ	tyrosine 3-monooxygenase/tryptophan 5-monooxygenase activation protein, zeta polypeptide	3	3
